# Supplementary material for: 5-Chloro­quinolin-8-yl furan-2-carboxyl­ate
Source: Acta Crystallogr Sect E Struct Rep Online. 2013 Mar 6;69(Pt 4):o501. doi: 10.1107/S1600536813005667 (PMC3629531; doi:10.1107/S1600536813005667)
Supplement: Supplementary file 2 [file e-69-0o501-Isup2.hkl]

#
# h,k,l, Fc-squared, Fo-squared, sigma(Fo-squared) and status flag
#
data_I
_shelx_title ' import in P 21/n'
_shelx_refln_list_code          4
_shelx_F_calc_maximum       99.94
_exptl_crystal_F_000       560.00
_reflns_d_resolution_high  0.8012
 
loop_
 _symmetry_equiv_pos_as_xyz
 'x, y, z'
 '-x, y+1/2, -z+1/2'
 '-x, -y, -z'
 'x, -y-1/2, z-1/2'
 
_cell_length_a     4.0714
_cell_length_b    23.7463
_cell_length_c    12.7698
_cell_angle_alpha  90.000
_cell_angle_beta  102.113
_cell_angle_gamma  90.000
 
_shelx_F_squared_multiplier     1.000
 
loop_
 _refln_index_h
 _refln_index_k
 _refln_index_l
 _refln_F_squared_calc
 _refln_F_squared_meas
 _refln_F_squared_sigma
 _refln_observed_status
   1   0   0       65.10       54.82      1.82 o
   2   0   0      103.75      111.72      2.53 o
   3   0   0       19.44       15.52      1.15 o
   4   0   0       47.50       51.17      2.76 o
   1   1   0      529.52      520.40      6.96 o
   2   1   0      156.39      149.38      2.69 o
   3   1   0      148.35      138.86      2.69 o
   4   1   0        7.85       12.91      4.30 o
   1   2   0      131.76      109.65      1.55 o
   2   2   0      114.32      117.63      1.86 o
   3   2   0       16.13       15.83      0.93 o
   4   2   0       11.52        9.96      1.35 o
   1   3   0     5681.41     5455.33     77.17 o
   2   3   0      162.86      189.05      2.55 o
   3   3   0       15.90       19.45      2.80 o
   4   3   0        1.67        1.32      1.24 o
   1   4   0     1037.89     1035.10     12.77 o
   2   4   0       54.37       53.74      0.92 o
   3   4   0       47.06       45.46      3.16 o
   4   4   0       13.51       12.28      1.16 o
   1   5   0      602.01      581.31      7.42 o
   2   5   0       42.72       36.16      0.76 o
   3   5   0       30.31       27.47      0.77 o
   4   5   0        3.75        5.50      1.31 o
   0   6   0     3507.74     3186.30     63.80 o
   1   6   0      491.03      524.26      8.28 o
   2   6   0       12.13       11.11      0.49 o
   3   6   0        0.41        0.44      0.62 o
   4   6   0        2.10        1.75      1.60 o
   1   7   0      938.44      927.90     11.25 o
   2   7   0      122.63       97.39      1.68 o
   3   7   0        9.11        8.44      0.53 o
   4   7   0        2.73        5.07      1.48 o
   0   8   0     1326.14     1325.72     28.28 o
   1   8   0      710.57      715.07      9.06 o
   2   8   0      259.37      297.13      3.85 o
   3   8   0        3.23        2.55      0.52 o
   4   8   0        2.85        3.10      1.81 o
   1   9   0      336.63      353.70      4.49 o
   2   9   0       17.24       11.77      0.42 o
   3   9   0        0.13        0.10      0.69 o
   4   9   0        9.58        9.43      2.74 o
   0  10   0     1339.60     1255.30     23.47 o
   1  10   0     1115.84     1179.62     13.87 o
   2  10   0      101.08      102.80      1.77 o
   3  10   0        0.41        0.04      0.46 o
   4  10   0        1.90        3.70      2.35 o
   1  11   0     1048.56     1080.38     12.37 o
   2  11   0      264.74      293.08      3.97 o
   3  11   0        1.54        1.63      0.66 o
   4  11   0       13.48       20.10      5.08 o
   0  12   0      447.47      389.86     11.34 o
   1  12   0       38.75       39.61      0.72 o
   2  12   0       27.19       31.28      1.28 o
   3  12   0       14.00       11.24      0.82 o
   4  12   0       45.85       54.62      2.87 o
   1  13   0       19.70       18.49      0.79 o
   2  13   0      108.09      106.37      1.79 o
   3  13   0        7.11        4.97      0.68 o
   4  13   0        4.15       10.14      2.69 o
   0  14   0      120.41      133.56      2.90 o
   1  14   0      114.16      121.95      1.67 o
   2  14   0       15.48       23.39      0.78 o
   3  14   0       26.02       27.01      2.55 o
   4  14   0       11.69       20.35      5.20 o
   1  15   0       21.91       19.06      1.38 o
   2  15   0        2.10        1.07      0.62 o
   3  15   0       16.53       14.50      1.23 o
   4  15   0        6.62        3.64      4.44 o
   0  16   0       24.45       22.22      1.16 o
   1  16   0        2.53        3.02      0.49 o
   2  16   0      158.30      144.52      2.67 o
   3  16   0       12.72        7.98      0.99 o
   4  16   0        0.10        8.08      4.78 o
   1  17   0        8.82        9.35      0.55 o
   2  17   0      493.19      537.43      6.68 o
   3  17   0      110.92      101.43      3.00 o
   4  17   0        4.63        6.64      3.77 o
   0  18   0       97.94      102.32      2.26 o
   1  18   0       21.30       19.77      0.70 o
   2  18   0        9.09        7.19      0.79 o
   3  18   0        1.57        3.55      1.38 o
   1  19   0        0.05        1.03      0.71 o
   2  19   0      157.74      157.32      2.85 o
   3  19   0        0.32        0.67      1.61 o
   0  20   0      147.32      146.07      4.96 o
   1  20   0        4.11        2.11      0.77 o
   2  20   0       58.78       48.08      4.75 o
   3  20   0       30.65       26.05      2.64 o
   1  21   0      109.52      122.71      1.99 o
   2  21   0        0.06        0.25      1.36 o
   3  21   0        9.58        8.55      2.40 o
   0  22   0      329.90      378.09      5.91 o
   1  22   0        9.75        8.91      1.18 o
   2  22   0        4.04        5.63      1.56 o
   3  22   0        0.06        0.55      2.26 o
   1  23   0      123.98      132.73      8.73 o
   2  23   0       42.95       34.37      1.92 o
   3  23   0        0.44        0.75      2.73 o
   0  24   0       40.40       31.04      1.85 o
   1  24   0       17.07       21.61      1.45 o
   2  24   0        0.66        4.97      2.11 o
   1  25   0        0.17        1.05      1.79 o
   2  25   0        0.15        2.68      2.49 o
   0  26   0       34.47       34.26      1.96 o
   1  26   0        0.37        2.08      1.56 o
   2  26   0        5.28        1.00      2.55 o
   1  27   0       27.99       21.53      1.83 o
   2  27   0       50.91       57.43      3.54 o
   0  28   0       24.42       20.79      2.72 o
   1  28   0       81.01       82.18      3.44 o
   1  29   0        3.71        2.42      2.86 o
  -5   1   1        3.53       -0.29      1.03 o
  -4   1   1        6.39        5.50      1.18 o
  -3   1   1        8.79        9.03      0.77 o
  -2   1   1       39.07       34.89      0.69 o
  -1   1   1     1227.77     1181.54     14.99 o
   1   1   1      313.33      302.53      3.71 o
   2   1   1        0.26        0.12      0.39 o
   3   1   1       16.78       17.01      1.10 o
   4   1   1        7.61        6.42      1.17 o
  -5   2   1        9.56        1.37      2.55 o
  -4   2   1        0.73        1.74      0.92 o
  -3   2   1        4.31        3.17      1.00 o
  -2   2   1     1534.46     1544.04     18.96 o
  -1   2   1     9987.91     9353.81    217.12 o
   1   2   1      822.82      751.98      8.57 o
   2   2   1      724.28      735.68     10.36 o
   3   2   1       38.92       35.81      2.10 o
   4   2   1        3.04        1.67      1.43 o
  -5   3   1        0.19       -0.47      2.00 o
  -4   3   1        1.31        1.26      1.88 o
  -3   3   1      158.59      174.84      4.62 o
  -2   3   1        1.36        0.99      0.31 o
   0   3   1     1107.45      232.15    500.02 o
   1   3   1     3495.34     3360.70     36.70 o
   2   3   1       53.06       44.52      0.74 o
   3   3   1       68.50       68.62      1.60 o
   4   3   1       75.01       71.04      2.43 o
  -4   4   1       29.21       29.22      2.04 o
  -3   4   1        6.84        5.60      0.86 o
  -2   4   1       67.81       57.50      1.02 o
  -1   4   1        1.31        3.56      0.66 o
   0   4   1     4870.25     4553.40    104.00 o
   1   4   1       51.25       49.43      1.41 o
   2   4   1      761.43      735.98      8.52 o
   3   4   1        5.56        4.42      1.01 o
   4   4   1       12.12       11.87      1.27 o
  -4   5   1       22.27       22.17      1.62 o
  -3   5   1        4.98        4.52      0.40 o
  -2   5   1     1047.06     1102.00     13.33 o
  -1   5   1     4555.83     4385.14     48.45 o
   0   5   1     8941.57     7877.67    255.51 o
   1   5   1      403.96      347.30      4.36 o
   2   5   1       10.05       10.25      0.38 o
   3   5   1       34.20       29.87      1.54 o
   4   5   1       47.46       43.46      1.77 o
  -4   6   1        3.47        4.54      1.81 o
  -3   6   1       52.95       48.44      1.47 o
  -2   6   1      723.97      802.69      9.44 o
  -1   6   1       36.11       30.48      0.65 o
   0   6   1       58.12       45.79      0.67 o
   1   6   1     2155.44     2167.09     24.07 o
   2   6   1      331.11      302.34      4.01 o
   3   6   1      267.60      280.18      4.34 o
   4   6   1       22.98       21.86      3.35 o
  -4   7   1        4.99        2.38      1.46 o
  -3   7   1        1.92        1.00      1.30 o
  -2   7   1     1599.42     1773.20     20.63 o
  -1   7   1      455.80      497.62      8.60 o
   0   7   1       60.96       67.31      1.93 o
   1   7   1      175.91      165.73      3.23 o
   2   7   1       73.56       86.45      1.43 o
   3   7   1        1.22        1.03      0.39 o
   4   7   1       15.53       18.62      1.59 o
  -4   8   1        5.00        8.54      0.96 o
  -3   8   1        0.08        0.41      0.66 o
  -2   8   1      140.87      156.82      2.24 o
  -1   8   1     2367.36     2446.94     26.91 o
   0   8   1      688.05      646.32     13.02 o
   1   8   1       18.44       14.54      0.41 o
   2   8   1       29.44       33.61      0.97 o
   3   8   1        0.13       -0.28      0.47 o
   4   8   1       11.32        8.25      1.87 o
  -4   9   1       15.12       17.50      1.37 o
  -3   9   1       76.66       79.14      2.91 o
  -2   9   1       40.17       40.34      0.99 o
  -1   9   1     1094.27     1110.28     12.50 o
   0   9   1      392.19      379.39      4.70 o
   1   9   1      356.93      326.61      3.95 o
   2   9   1      135.02      138.04      2.20 o
   3   9   1       54.85       56.89      1.12 o
   4   9   1       58.81       57.12      4.19 o
  -4  10   1       51.61       60.02      8.27 o
  -3  10   1       37.46       37.48      0.90 o
  -2  10   1       20.22       19.05      0.69 o
  -1  10   1      107.08       93.06      1.30 o
   0  10   1      549.68      573.30     11.87 o
   1  10   1     1614.15     1854.64     21.50 o
   2  10   1        0.36        0.77      0.40 o
   3  10   1      137.84      149.87      2.17 o
   4  10   1       17.84       18.85      5.57 o
  -4  11   1        0.18        0.11      2.94 o
  -3  11   1        4.97        6.16      0.70 o
  -2  11   1        3.62        6.02      0.50 o
  -1  11   1       85.87       91.00      1.81 o
   0  11   1     1287.93     1328.19     32.39 o
   1  11   1      870.70     1046.23     13.20 o
   2  11   1       71.80       73.62      1.21 o
   3  11   1       10.20       11.15      0.61 o
   4  11   1        1.85        1.08      5.10 o
  -4  12   1       16.95       18.38      2.19 o
  -3  12   1       67.12       65.23      1.59 o
  -2  12   1       95.59       90.12      2.28 o
  -1  12   1       40.84       32.86      1.65 o
   0  12   1        5.48        4.20      0.44 o
   1  12   1       13.88       10.12      0.40 o
   2  12   1      294.10      296.97      4.47 o
   3  12   1        5.58        5.91      0.46 o
   4  12   1        1.40        7.11      3.89 o
  -4  13   1       13.37       11.64      2.19 o
  -3  13   1       35.60       27.04      2.00 o
  -2  13   1       29.58       33.60      0.92 o
  -1  13   1        1.91        1.33      0.38 o
   0  13   1      944.18      969.43     11.38 o
   1  13   1      402.00      418.62      8.65 o
   2  13   1       27.07       28.07      0.80 o
   3  13   1       25.28       26.92      0.82 o
   4  13   1        0.09       -0.81      3.21 o
  -4  14   1       10.81        6.05      2.60 o
  -3  14   1       12.63       15.21      2.33 o
  -2  14   1       11.35       12.18      0.66 o
  -1  14   1       42.45       42.66      1.73 o
   0  14   1      222.67      252.55      5.23 o
   1  14   1      114.48      110.48      2.36 o
   2  14   1      143.77      145.38      2.27 o
   3  14   1        5.01        3.95      0.63 o
   4  14   1       22.53       29.71      4.08 o
  -4  15   1        0.25        0.12      2.99 o
  -3  15   1       15.57       16.50      0.99 o
  -2  15   1       11.82       11.68      0.74 o
  -1  15   1       92.97       83.46      2.92 o
   0  15   1      532.17      577.90     19.19 o
   1  15   1       20.79       19.27      0.61 o
   2  15   1        0.41        0.10      0.45 o
   3  15   1       41.94       35.64      1.32 o
   4  15   1        1.64       -1.95      1.95 o
  -4  16   1        0.41        5.15      2.69 o
  -3  16   1       21.21       20.13      1.32 o
  -2  16   1        0.06        1.42      0.61 o
  -1  16   1      229.39      243.41      9.26 o
   0  16   1       41.66       39.83      0.81 o
   1  16   1        7.26        6.65      0.55 o
   2  16   1       45.17       45.96      1.09 o
   3  16   1       13.70       12.27      2.27 o
   4  16   1        0.25       -1.11      2.62 o
  -4  17   1        3.97       10.23      3.89 o
  -3  17   1        0.56        0.28      1.86 o
  -2  17   1        7.97        7.48      0.70 o
  -1  17   1        4.06        4.64      0.60 o
   0  17   1        0.02        0.50      0.42 o
   1  17   1       10.25       14.23      0.78 o
   2  17   1        0.65        0.07      0.53 o
   3  17   1        0.77        2.25      1.48 o
  -4  18   1        2.66        9.18      4.97 o
  -3  18   1        3.42        3.00      1.26 o
  -2  18   1       46.16       47.89      1.20 o
  -1  18   1       26.37       23.16      1.04 o
   0  18   1       50.67       49.22      1.38 o
   1  18   1       15.57       15.55      0.64 o
   2  18   1       58.65       59.04      1.35 o
   3  18   1        7.31        4.35      1.46 o
  -3  19   1       29.70       31.50      6.01 o
  -2  19   1       67.72       60.34      1.48 o
  -1  19   1      126.59      141.80      2.22 o
   0  19   1      142.93      167.39      2.36 o
   1  19   1       16.73       17.28      1.02 o
   2  19   1        0.28        0.33      0.67 o
   3  19   1        1.76        4.08      2.51 o
  -3  20   1        3.67       10.57      8.04 o
  -2  20   1        7.74        8.39      1.87 o
  -1  20   1       17.69       15.55      0.95 o
   0  20   1       72.62       68.84      1.22 o
   1  20   1      174.70      184.53      2.55 o
   2  20   1       72.40       58.04      1.84 o
   3  20   1        0.72        2.12      1.81 o
  -3  21   1       20.57       19.24      2.28 o
  -2  21   1       21.90       20.90      1.52 o
  -1  21   1        3.59        5.60      0.65 o
   0  21   1      149.23      153.48      3.18 o
   1  21   1        3.88        4.68      0.64 o
   2  21   1        7.17        7.74      3.68 o
   3  21   1        0.01        2.44      2.52 o
  -3  22   1       23.46       22.60      2.27 o
  -2  22   1       43.34       47.54      2.38 o
  -1  22   1       34.87       28.02      1.13 o
   0  22   1       50.96       52.98      1.16 o
   1  22   1       67.36       74.63      1.68 o
   2  22   1       62.85       59.05      2.83 o
   3  22   1        0.55       -0.26      1.84 o
  -3  23   1        1.66        2.53      2.21 o
  -2  23   1        1.92        2.60      1.48 o
  -1  23   1       52.42       55.05      1.42 o
   0  23   1      306.67      341.58      9.17 o
   1  23   1        0.42       -0.58      0.89 o
   2  23   1       11.05       13.78      2.18 o
   3  23   1        0.03        0.78      1.95 o
  -2  24   1        3.16        5.86      1.64 o
  -1  24   1       39.98       42.02      1.44 o
   0  24   1        0.99        1.03      0.90 o
   1  24   1       96.77       95.45     14.25 o
   2  24   1        8.50       10.44      2.37 o
  -2  25   1        1.45        1.16      2.01 o
  -1  25   1       86.04       83.18      2.26 o
   0  25   1      130.19      117.42      3.71 o
   1  25   1       50.13       52.40      2.73 o
   2  25   1        0.38        0.18      2.18 o
  -2  26   1       16.05       15.34      2.42 o
  -1  26   1        0.00       -1.07      1.42 o
   0  26   1       14.02       12.32      1.09 o
   1  26   1      185.49      206.94      4.96 o
   2  26   1        2.19        6.52      2.67 o
  -2  27   1        0.00        1.27      2.49 o
  -1  27   1       15.46       16.71      1.87 o
   0  27   1        0.95        2.45      1.14 o
   1  27   1       22.07       22.29      2.11 o
  -1  28   1        8.80        7.81      1.96 o
   0  28   1        0.18        1.40      1.53 o
   1  28   1        0.53        0.82      2.44 o
  -1  29   1       39.68       36.07      2.59 o
   0  29   1        0.13        2.07      1.62 o
  -5   0   2        0.49        2.41      3.55 o
  -4   0   2       40.67       35.19      2.69 o
  -3   0   2      249.41      253.24      4.58 o
  -2   0   2       29.49       34.28      1.15 o
   0   0   2     1144.93      881.48     19.39 o
   1   0   2        0.40        2.47      0.28 o
   2   0   2      658.44      678.61     12.92 o
   3   0   2      345.02      376.39      8.51 o
   4   0   2      450.99      584.04     14.90 o
  -5   1   2        4.95        4.10      5.36 o
  -4   1   2        1.03        0.19      1.34 o
  -3   1   2       43.78       48.87      1.82 o
  -2   1   2       15.80       13.04      0.49 o
  -1   1   2     1304.55     1257.41     16.64 o
   0   1   2     1100.86      937.71     16.78 o
   1   1   2      162.35      168.43      2.17 o
   2   1   2      289.98      282.92      4.16 o
   3   1   2        0.35        0.32      0.75 o
   4   1   2        9.19        7.78      1.14 o
  -5   2   2        0.19        0.25      0.97 o
  -4   2   2        3.92        5.27      1.01 o
  -3   2   2       16.31       17.17      0.56 o
  -2   2   2       89.53       81.53      1.35 o
  -1   2   2     3055.73     2887.45     34.90 o
   0   2   2      851.65      756.65      8.87 o
   1   2   2      359.39      333.99      4.14 o
   2   2   2        3.55        3.40      0.41 o
   3   2   2       14.81       17.32      1.25 o
   4   2   2        0.91        1.52      1.17 o
  -5   3   2        2.37        6.03      2.12 o
  -4   3   2        0.00        0.00      1.13 o
  -3   3   2       89.35       97.18      2.53 o
  -2   3   2     1673.04     1700.27     20.89 o
  -1   3   2     2141.33     1959.60     21.96 o
   0   3   2      292.37      268.26      3.25 o
   1   3   2     1030.21     1036.22     17.78 o
   2   3   2       32.38       42.96      0.98 o
   3   3   2      285.04      283.59      4.73 o
   4   3   2       10.12        9.22      1.21 o
  -5   4   2        1.97        3.15      1.95 o
  -4   4   2        8.14       10.81      1.45 o
  -3   4   2      492.37      549.67      7.41 o
  -2   4   2      195.21      193.22      2.77 o
   0   4   2     1902.64     1740.56     19.22 o
   1   4   2     1710.79     1682.87     19.74 o
   2   4   2      386.57      416.45      6.00 o
   3   4   2       21.23       18.97      1.03 o
   4   4   2      107.73      107.51      2.82 o
  -4   5   2        7.15        7.38      1.27 o
  -3   5   2       16.78       14.64      1.37 o
  -2   5   2      295.61      304.06      4.12 o
  -1   5   2     7468.07     7525.09     98.87 o
   0   5   2      587.87      614.86      7.19 o
   1   5   2      444.94      424.97      6.99 o
   2   5   2       19.56       19.87      0.63 o
   3   5   2       10.53        6.88      1.08 o
   4   5   2       91.69       94.39      3.10 o
  -4   6   2        0.41        0.08      2.18 o
  -3   6   2       42.03       38.87      1.15 o
  -2   6   2      378.06      368.73      4.80 o
  -1   6   2      109.73       97.32      1.47 o
   0   6   2     2352.96     2291.76     30.77 o
   1   6   2       14.30       15.31      0.72 o
   2   6   2       59.12       53.95      1.12 o
   3   6   2      237.06      262.61      3.95 o
   4   6   2        0.83        0.70      1.33 o
  -4   7   2       11.01       15.82      1.42 o
  -3   7   2        0.09        1.32      0.70 o
  -2   7   2     1860.40     1992.87     22.73 o
  -1   7   2     2259.57     2149.75     29.15 o
   0   7   2      429.55      438.89      6.68 o
   1   7   2        2.84        5.88      0.30 o
   2   7   2      118.45      112.30      3.03 o
   3   7   2      255.75      270.18      4.44 o
   4   7   2        0.02       -0.07      1.56 o
  -4   8   2        0.21       -0.92      3.82 o
  -3   8   2       19.09       12.29      0.81 o
  -2   8   2     1625.94     1746.51     24.53 o
  -1   8   2      442.10      442.89      6.72 o
   0   8   2      953.16      936.34     21.62 o
   1   8   2      212.72      238.57      7.64 o
   2   8   2       32.09       39.97      1.05 o
   3   8   2        9.11       12.42      1.03 o
   4   8   2        0.25        2.24      1.60 o
  -4   9   2        0.01        0.56      1.42 o
  -3   9   2        0.54        0.73      0.56 o
  -2   9   2      371.46      393.72      5.20 o
  -1   9   2      334.00      352.00      4.57 o
   0   9   2      153.04      153.10      4.39 o
   1   9   2        4.56        3.02      0.55 o
   2   9   2       27.64       21.76      0.59 o
   3   9   2       11.20        8.03      0.58 o
   4   9   2       14.83       10.65      3.03 o
  -4  10   2       17.16       20.17      1.79 o
  -3  10   2        0.02       -0.60      0.64 o
  -2  10   2      116.34      119.91      1.94 o
  -1  10   2      182.98      198.52      3.51 o
   0  10   2       24.48       18.13      1.23 o
   1  10   2      161.91      152.34      3.45 o
   2  10   2       60.34       61.43      1.02 o
   3  10   2       83.58       84.03      1.42 o
   4  10   2        1.17        3.26      2.28 o
  -4  11   2        0.22        2.22      1.50 o
  -3  11   2        0.14        0.03      0.81 o
  -2  11   2       61.84       56.84      1.12 o
  -1  11   2       16.18       16.86      1.06 o
   0  11   2       83.74       85.93      2.31 o
   1  11   2      173.00      157.87      4.36 o
   2  11   2      123.11      122.96      3.13 o
   3  11   2       25.59       27.89      0.89 o
   4  11   2       15.14       15.02      2.54 o
  -4  12   2        7.90        5.20      1.99 o
  -3  12   2        1.45        2.19      0.79 o
  -2  12   2        3.78        4.27      0.55 o
  -1  12   2      264.13      245.10      3.11 o
   0  12   2      551.64      590.82     10.12 o
   1  12   2      968.27     1107.26     16.20 o
   2  12   2        0.10        0.63      0.48 o
   3  12   2        0.03        0.87      0.39 o
   4  12   2        0.79        5.99      3.33 o
  -4  13   2       24.45       23.24      2.84 o
  -3  13   2       21.56       22.56      2.18 o
  -2  13   2        2.58        3.79      0.55 o
  -1  13   2      577.65      592.02      7.33 o
   0  13   2      316.24      351.10      5.73 o
   1  13   2      234.38      244.39      5.92 o
   2  13   2      198.74      202.06      2.93 o
   3  13   2        3.92        3.74      0.74 o
   4  13   2        2.28        4.88      2.74 o
  -4  14   2        2.00        3.16      2.58 o
  -3  14   2       48.29       51.92      1.50 o
  -2  14   2       25.93       27.17      0.89 o
  -1  14   2       22.52       18.04      0.63 o
   0  14   2      893.88      979.77     14.06 o
   1  14   2      685.25      762.63     19.77 o
   2  14   2        1.72        2.10      1.25 o
   3  14   2       20.53       19.91      1.07 o
   4  14   2        1.77        5.23      2.73 o
  -4  15   2        0.03       -0.14      2.15 o
  -3  15   2        0.63        1.58      0.98 o
  -2  15   2        7.23        7.59      0.69 o
  -1  15   2      478.46      495.84      7.34 o
   0  15   2        0.88        1.06      0.53 o
   1  15   2      243.67      270.31      5.22 o
   2  15   2       46.93       46.37      1.38 o
   3  15   2       49.80       52.94      1.72 o
   4  15   2        0.86        2.18      2.16 o
  -4  16   2        0.05        1.37      2.15 o
  -3  16   2      124.31      126.95      4.05 o
  -2  16   2        2.65        3.16      0.63 o
  -1  16   2       24.09       16.53      0.63 o
   0  16   2        9.96        8.18      0.52 o
   1  16   2       31.20       25.50      1.53 o
   2  16   2      180.93      185.07      2.79 o
   3  16   2       35.61       32.29      1.64 o
   4  16   2        0.40        1.56      2.71 o
  -4  17   2        0.25       -1.99      1.99 o
  -3  17   2       13.17       12.55      1.18 o
  -2  17   2       14.10       14.45      0.89 o
  -1  17   2        9.90       14.58      0.65 o
   0  17   2       32.99       28.08      0.84 o
   1  17   2      316.18      337.20      4.54 o
   2  17   2       68.90       59.42      1.27 o
   3  17   2       11.11       10.18      1.45 o
  -4  18   2        0.03        3.03      2.68 o
  -3  18   2        8.88        6.95      2.93 o
  -2  18   2        0.27        0.02      1.04 o
  -1  18   2      380.91      402.69     10.47 o
   0  18   2      281.94      303.89      4.33 o
   1  18   2        0.60        0.52      0.48 o
   2  18   2        2.98        3.23      0.82 o
   3  18   2        1.43        1.66      1.54 o
  -3  19   2       28.55       26.66      1.64 o
  -2  19   2        3.58        5.11      2.08 o
  -1  19   2       32.73       32.51      0.98 o
   0  19   2      187.10      195.97      2.81 o
   1  19   2       51.98       47.60      1.12 o
   2  19   2       46.74       36.13      1.48 o
   3  19   2       14.10       13.05      1.95 o
  -3  20   2        0.15        3.25      1.71 o
  -2  20   2        0.35        1.14      1.41 o
  -1  20   2      218.86      235.35      3.55 o
   0  20   2        6.84        6.07      1.05 o
   1  20   2      195.02      192.60      3.93 o
   2  20   2        6.80        2.16      1.49 o
   3  20   2        2.91        1.60      1.78 o
  -3  21   2       17.49       19.22      2.39 o
  -2  21   2       26.24       33.24      1.48 o
  -1  21   2      151.24      166.72      3.73 o
   0  21   2       22.84       21.72      0.84 o
   1  21   2       19.41       21.28      0.91 o
   2  21   2       48.67       37.29      2.18 o
   3  21   2        2.86        4.03      2.14 o
  -3  22   2        3.54        3.79      1.93 o
  -2  22   2        3.30        1.18      1.40 o
  -1  22   2       48.78       49.79      1.39 o
   0  22   2        0.20       -0.15      0.72 o
   1  22   2        1.02        1.80      0.82 o
   2  22   2       21.99       21.37      2.20 o
   3  22   2        0.11       -2.04      2.04 o
  -3  23   2        0.62        0.73      2.08 o
  -2  23   2        4.14        7.12      1.69 o
  -1  23   2       19.48       16.68      1.09 o
   0  23   2      320.09      354.05     10.07 o
   1  23   2        0.06        0.51      0.86 o
   2  23   2        0.19       -1.99      1.99 o
  -2  24   2        6.25        5.40      1.66 o
  -1  24   2        3.76        5.79      0.97 o
   0  24   2      146.58      164.48      3.50 o
   1  24   2       18.18       16.27      1.24 o
   2  24   2        1.12        2.96      2.07 o
  -2  25   2        2.63        5.18      1.71 o
  -1  25   2        0.28        1.75      1.04 o
   0  25   2        1.35        2.78      0.97 o
   1  25   2       69.71       69.83      2.76 o
   2  25   2        4.10        7.33      2.43 o
  -2  26   2       19.87       17.70      2.58 o
  -1  26   2       26.79       27.71      1.86 o
   0  26   2        0.56        0.85      1.02 o
   1  26   2        9.63       10.03      1.73 o
   2  26   2        4.38        5.90      2.86 o
  -2  27   2       46.16       53.30      3.20 o
  -1  27   2        0.16        2.00      1.73 o
   0  27   2       12.35       12.23      1.40 o
   1  27   2       16.32       19.35      2.71 o
  -1  28   2        1.94        3.22      1.77 o
   0  28   2        0.89        0.85      1.56 o
   1  28   2        3.94        3.37      2.40 o
   0  29   2        0.51        1.11      1.85 o
  -5   1   3        0.08        1.34      1.38 o
  -4   1   3        6.57        5.26      1.18 o
  -3   1   3      182.44      191.73      2.69 o
  -2   1   3     1092.44     1088.19     14.18 o
  -1   1   3      126.25      127.73      3.02 o
   0   1   3     2479.11     2244.10     27.54 o
   1   1   3       74.06       72.61      1.06 o
   2   1   3      680.98      722.99      8.35 o
   3   1   3        4.10        3.94      0.92 o
   4   1   3       10.49        7.76      1.30 o
  -5   2   3        1.27        0.28      1.38 o
  -4   2   3       22.65       23.52      1.31 o
  -3   2   3      390.91      444.23      5.80 o
  -2   2   3      492.14      474.37      6.49 o
  -1   2   3     4769.05     4428.61     51.69 o
   0   2   3      498.73      490.75      9.55 o
   1   2   3      205.01      179.53      2.39 o
   2   2   3     1773.59     1828.07     20.97 o
   3   2   3       81.08       81.58      1.76 o
   4   2   3       90.87       89.78      2.77 o
  -5   3   3        6.85        2.38      1.23 o
  -4   3   3        0.64        1.74      2.53 o
  -3   3   3        0.65        0.99      0.49 o
  -2   3   3      345.60      345.28      4.70 o
  -1   3   3     1220.21     1127.78     13.92 o
   0   3   3       54.27       65.14      2.80 o
   1   3   3     1799.39     1813.55     20.75 o
   2   3   3      415.05      449.56      5.81 o
   3   3   3       33.92       33.01      1.07 o
   4   3   3       21.02       17.85      1.32 o
  -5   4   3        1.41       -1.66      1.88 o
  -4   4   3       21.58       24.38      1.46 o
  -3   4   3       19.13       20.21      0.84 o
  -2   4   3      287.60      314.53      4.12 o
  -1   4   3     1915.55     1877.02     29.97 o
   0   4   3      273.12      248.85      3.88 o
   1   4   3       57.08       52.81      0.77 o
   2   4   3       37.22       41.23      0.90 o
   3   4   3        0.65        0.76      0.73 o
   4   4   3       11.87       10.70      1.32 o
  -5   5   3        0.44        1.52      1.02 o
  -4   5   3        5.32        6.75      1.87 o
  -3   5   3        0.58        0.34      0.98 o
  -2   5   3      140.21      150.25      2.35 o
  -1   5   3      932.00      898.44     20.19 o
   0   5   3     3357.85     3129.62     65.62 o
   1   5   3      501.97      478.75      5.83 o
   2   5   3       16.23       10.80      1.08 o
   3   5   3      308.97      327.18      4.52 o
   4   5   3       23.59       29.12      2.96 o
  -4   6   3        0.90        1.25      1.08 o
  -3   6   3       14.23       14.45      0.69 o
  -2   6   3      484.85      502.84      6.14 o
  -1   6   3      226.59      253.98      8.05 o
   0   6   3      264.38      272.31      6.93 o
   1   6   3       90.40       94.22      2.42 o
   2   6   3      586.14      651.47      8.03 o
   3   6   3       13.95       12.81      0.76 o
   4   6   3        4.84        3.32      1.65 o
  -4   7   3        0.13       -0.96      1.19 o
  -3   7   3       40.50       36.65      0.95 o
  -2   7   3     3314.19     3586.64     41.03 o
  -1   7   3      298.32      259.37      3.32 o
   0   7   3      260.82      274.56      4.52 o
   1   7   3       67.92       65.81      1.15 o
   2   7   3       39.54       40.63      0.82 o
   3   7   3      273.50      284.09      3.89 o
   4   7   3       12.22       13.03      1.80 o
  -4   8   3        4.20        6.67      1.54 o
  -3   8   3        0.99        2.47      0.57 o
  -2   8   3     1464.70     1518.01     17.82 o
  -1   8   3      368.56      314.73      4.93 o
   0   8   3      401.48      386.92      7.35 o
   1   8   3      790.02      797.77      9.93 o
   2   8   3       27.06       23.19      0.59 o
   3   8   3      342.05      370.99      5.00 o
   4   8   3        2.02        3.10      2.11 o
  -4   9   3        0.12        2.31      1.94 o
  -3   9   3      239.20      267.80      4.07 o
  -2   9   3       36.82       37.92      0.87 o
  -1   9   3      372.78      352.20      5.97 o
   0   9   3     2612.99     2603.68     28.34 o
   1   9   3     2086.41     2117.84     57.20 o
   2   9   3       27.58       27.74      0.93 o
   3   9   3       85.99       84.86      1.51 o
   4   9   3        5.30        3.56      2.08 o
  -4  10   3       16.69       21.80      5.39 o
  -3  10   3      153.57      140.27      2.95 o
  -2  10   3       79.32       89.73      1.58 o
  -1  10   3      218.35      218.78      2.78 o
   0  10   3     2029.05     2213.27     24.39 o
   1  10   3      477.70      479.78      6.41 o
   2  10   3        2.37        2.72      0.50 o
   3  10   3       10.91        8.12      0.49 o
   4  10   3        1.48        0.23      1.71 o
  -4  11   3       12.65       17.44      3.81 o
  -3  11   3      305.14      308.02      5.21 o
  -2  11   3        1.16        1.50      0.68 o
  -1  11   3      236.18      230.86      2.92 o
   0  11   3       14.88       16.55      1.36 o
   1  11   3       41.55       33.48      2.94 o
   2  11   3        0.65        0.74      0.59 o
   3  11   3       54.55       54.78      1.79 o
   4  11   3        0.83        3.05      2.63 o
  -4  12   3        6.48        4.97      2.07 o
  -3  12   3       76.79       76.63      2.18 o
  -2  12   3      353.51      402.70      5.11 o
  -1  12   3       55.61       53.37      1.97 o
   0  12   3      700.92      759.54     10.08 o
   1  12   3       49.92       48.89      1.70 o
   2  12   3       12.08        9.95      0.83 o
   3  12   3       36.69       30.76      0.96 o
   4  12   3        0.12        6.64      2.84 o
  -4  13   3       15.48       10.12      2.22 o
  -3  13   3       17.55       15.22      1.11 o
  -2  13   3      113.29      112.78      3.17 o
  -1  13   3      134.89      140.21      3.06 o
   0  13   3       73.80       67.86      1.88 o
   1  13   3      213.05      252.12      7.91 o
   2  13   3        9.31        8.49      1.25 o
   3  13   3        0.65        0.68      1.86 o
   4  13   3        7.42        7.12      2.54 o
  -4  14   3        4.66        7.78      2.67 o
  -3  14   3        1.41        2.47      0.89 o
  -2  14   3       76.47       80.91      1.53 o
  -1  14   3       53.16       58.28      1.96 o
   0  14   3      309.68      365.45      5.92 o
   1  14   3       70.80       78.10      1.96 o
   2  14   3       98.86       92.57      1.68 o
   3  14   3        0.00        0.83      2.05 o
   4  14   3        1.45        3.29      2.99 o
  -4  15   3        0.15       -1.48      1.75 o
  -3  15   3       44.93       43.73      1.69 o
  -2  15   3       46.45       45.01      1.34 o
  -1  15   3       68.31       70.49      1.92 o
   0  15   3      180.71      212.62      3.83 o
   1  15   3       48.28       47.01      1.03 o
   2  15   3        0.10       -0.07      0.62 o
   3  15   3        4.06        3.55      1.20 o
  -4  16   3        0.59        1.21      1.78 o
  -3  16   3        0.10       -0.04      1.00 o
  -2  16   3        5.42        5.71      0.75 o
  -1  16   3      883.08      913.08     10.91 o
   0  16   3      213.69      217.23      3.89 o
   1  16   3        6.72        7.24      0.48 o
   2  16   3        2.35        3.04      0.68 o
   3  16   3       12.95       14.68      1.46 o
  -4  17   3        1.59        2.64      3.34 o
  -3  17   3        4.77        4.48      1.10 o
  -2  17   3       82.18       83.46      3.44 o
  -1  17   3      111.33      108.11      1.68 o
   0  17   3        0.03        0.88      0.79 o
   1  17   3       23.23       18.77      0.80 o
   2  17   3       18.93       20.39      1.16 o
   3  17   3        7.58        7.45      1.56 o
  -4  18   3        0.00        3.15      2.38 o
  -3  18   3        4.07        2.11      1.35 o
  -2  18   3       20.54       20.51      0.96 o
  -1  18   3        1.15        0.53      0.57 o
   0  18   3       19.91       16.86      0.65 o
   1  18   3        6.03        4.21      0.51 o
   2  18   3        5.68        7.72      1.03 o
   3  18   3       22.94       24.72     10.12 o
  -3  19   3       36.16       37.75      1.86 o
  -2  19   3        4.56        2.98      0.86 o
  -1  19   3      545.96      614.78      7.25 o
   0  19   3      343.73      389.22      4.99 o
   1  19   3       81.86       83.85      3.20 o
   2  19   3        5.10        1.31      1.34 o
   3  19   3       18.97       12.81      2.25 o
  -3  20   3        0.41        0.37      1.59 o
  -2  20   3        0.01        1.13      1.05 o
  -1  20   3      151.70      145.33      2.17 o
   0  20   3        0.26        0.86      0.61 o
   1  20   3        1.26        1.75      0.68 o
   2  20   3       12.37       13.65      2.54 o
   3  20   3       12.57       14.72      2.18 o
  -3  21   3       11.00       10.68      1.93 o
  -2  21   3       16.93       16.45      1.41 o
  -1  21   3      162.16      156.89      2.57 o
   0  21   3       40.19       46.53      1.23 o
   1  21   3      142.37      130.21      2.50 o
   2  21   3       23.00       23.94      2.26 o
   3  21   3        0.13        3.00      2.37 o
  -3  22   3        7.25       11.18      2.74 o
  -2  22   3        0.56        1.56      1.53 o
  -1  22   3        5.59        6.57      0.92 o
   0  22   3      198.56      204.72      6.10 o
   1  22   3        5.96        4.95      0.85 o
   2  22   3        0.60        1.75      3.08 o
  -3  23   3        2.91        1.15      2.64 o
  -2  23   3        0.31        2.19      1.71 o
  -1  23   3       20.47       20.60      1.07 o
   0  23   3       34.72       33.33      1.18 o
   1  23   3        5.02        6.56      5.20 o
   2  23   3        1.78        0.45      1.93 o
  -2  24   3        0.01        1.75      1.62 o
  -1  24   3       32.53       34.20      1.36 o
   0  24   3        1.89        1.64      0.92 o
   1  24   3       65.04       63.94      2.40 o
   2  24   3        5.47        8.10      2.15 o
  -2  25   3        4.48        7.27      1.99 o
  -1  25   3       16.94       17.86      2.77 o
   0  25   3        2.96        2.14      1.04 o
   1  25   3        1.88        4.57      1.37 o
   2  25   3        5.06        8.55      2.47 o
  -2  26   3        6.11        5.66      1.66 o
  -1  26   3        5.22        5.47      1.47 o
   0  26   3        0.46        3.24      1.13 o
   1  26   3        0.00       -1.42      2.25 o
  -2  27   3        4.11        2.60      2.26 o
  -1  27   3        1.36        3.01      1.70 o
   0  27   3       24.62       20.96      1.33 o
   1  27   3        7.08        6.23      2.43 o
  -1  28   3        6.12        3.47      1.42 o
   0  28   3       27.45       20.64      1.90 o
   1  28   3        4.95        7.86      2.82 o
   0  29   3        5.59        7.77      2.18 o
  -5   0   4        1.36       -0.15      1.47 o
  -4   0   4      108.66      113.99      3.08 o
  -3   0   4       43.85       38.22      1.37 o
  -2   0   4      217.74      197.19      4.15 o
  -1   0   4      694.43      667.05     12.34 o
   0   0   4      952.47      914.51     16.85 o
   1   0   4     1433.62     1457.53     24.82 o
   2   0   4        1.67        3.31      0.49 o
   3   0   4       47.68       47.27      1.96 o
   4   0   4        0.25        1.11      2.07 o
  -5   1   4        0.04        0.82      1.41 o
  -4   1   4       62.28       64.88      1.79 o
  -3   1   4        3.16        3.89      0.54 o
  -2   1   4        0.59        0.49      0.45 o
  -1   1   4        5.93        3.69      0.62 o
   0   1   4     2472.01     2325.95     29.35 o
   1   1   4     1498.35     1587.19     18.20 o
   2   1   4       65.31       57.20      0.96 o
   3   1   4      112.64      118.37      4.73 o
   4   1   4        5.86        5.18      1.40 o
  -5   2   4        0.23        0.67      0.91 o
  -4   2   4       17.64       13.37      1.15 o
  -3   2   4       19.15       17.36      0.73 o
  -2   2   4      721.95      708.11      9.73 o
  -1   2   4      238.08      208.14      2.99 o
   0   2   4     1103.85     1022.31     23.35 o
   1   2   4     2095.42     2227.20     26.76 o
   2   2   4      180.21      197.62      2.65 o
   3   2   4        5.28        4.99      0.77 o
   4   2   4        2.64        3.12      1.45 o
  -5   3   4        2.94        1.53      1.36 o
  -4   3   4        7.68        7.89      1.88 o
  -3   3   4       10.27       10.40      0.65 o
  -2   3   4      544.87      503.07      6.81 o
  -1   3   4     1805.99     1738.33     21.23 o
   0   3   4        1.19        1.53      0.29 o
   1   3   4        0.96        0.30      0.25 o
   2   3   4     1027.15     1126.81     13.48 o
   3   3   4       72.67       68.23      1.67 o
   4   3   4        0.14        4.07      2.14 o
  -5   4   4        6.85        2.84      1.44 o
  -4   4   4       12.78       12.58      1.53 o
  -3   4   4       41.34       44.02      1.29 o
  -2   4   4      825.36      845.19     11.04 o
  -1   4   4       60.62       48.14      1.21 o
   0   4   4      212.59      179.76      5.40 o
   1   4   4      686.60      686.75      9.05 o
   2   4   4      188.21      214.55      2.91 o
   3   4   4      539.63      628.04      8.36 o
   4   4   4        0.34       -0.92      4.69 o
  -5   5   4       13.52        1.85      1.92 o
  -4   5   4       28.71       29.26      1.69 o
  -3   5   4        0.00        0.03      0.61 o
  -2   5   4       11.64       12.05      0.60 o
  -1   5   4        9.41        7.61      0.52 o
   0   5   4      324.83      340.32     13.64 o
   1   5   4       41.85       38.88      1.74 o
   2   5   4       73.25       69.16      1.14 o
   3   5   4      424.74      484.71      7.75 o
   4   5   4       30.71       30.12      2.34 o
  -4   6   4        1.34        2.63      1.33 o
  -3   6   4       39.74       29.11      0.93 o
  -2   6   4      352.33      360.80      4.82 o
  -1   6   4       85.78       85.61      1.30 o
   0   6   4      225.87      225.43      4.27 o
   1   6   4      491.12      487.25     10.57 o
   2   6   4      131.36      139.58      2.03 o
   3   6   4       17.16       14.01      0.61 o
   4   6   4        7.12        7.95      2.01 o
  -4   7   4        6.23        8.42      1.68 o
  -3   7   4      168.94      181.45      2.77 o
  -2   7   4      464.35      440.19      7.82 o
  -1   7   4     2095.18     2163.41     32.17 o
   0   7   4       36.13       29.18      1.55 o
   1   7   4       54.75       37.05      0.96 o
   2   7   4     1493.32     1621.49     18.22 o
   3   7   4       73.68       73.76      1.89 o
   4   7   4        0.69        0.79      1.86 o
  -4   8   4        4.35        5.19      2.46 o
  -3   8   4      328.14      349.42      4.62 o
  -2   8   4     1556.87     1669.62     19.57 o
  -1   8   4      328.65      344.55      4.87 o
   0   8   4        7.44       12.67      0.53 o
   1   8   4       70.17       74.31      1.53 o
   2   8   4      493.71      507.79      6.42 o
   3   8   4       45.07       46.33      1.03 o
   4   8   4        0.70       -1.96      2.84 o
  -4   9   4       16.51       18.73      1.93 o
  -3   9   4       31.78       26.30      0.92 o
  -2   9   4      588.40      680.55      8.85 o
  -1   9   4       22.50       19.33      0.73 o
   0   9   4      207.40      202.45      4.11 o
   1   9   4      193.20      215.05      5.98 o
   2   9   4       10.34        6.54      1.10 o
   3   9   4      168.21      177.28      2.61 o
   4   9   4        5.17        8.14      1.96 o
  -4  10   4       21.03       23.06      1.81 o
  -3  10   4       55.81       44.29      1.27 o
  -2  10   4      131.54      121.71      1.93 o
  -1  10   4       20.74       19.52      0.62 o
   0  10   4     1883.31     2042.85     44.33 o
   1  10   4      174.00      170.75      4.84 o
   2  10   4      435.39      455.78      6.07 o
   3  10   4        3.05        2.67      1.15 o
   4  10   4        8.67        6.20      1.80 o
  -4  11   4       18.52       19.60      2.40 o
  -3  11   4       11.40       12.80      1.96 o
  -2  11   4      322.06      331.68      4.21 o
  -1  11   4      586.66      623.25     15.13 o
   0  11   4      142.85      127.68      3.18 o
   1  11   4      236.40      255.85      9.31 o
   2  11   4       43.93       45.61      2.80 o
   3  11   4       15.23       16.40      0.96 o
   4  11   4        7.65        8.22      2.59 o
  -4  12   4        2.57       -0.90      1.97 o
  -3  12   4      271.58      298.91      7.17 o
  -2  12   4       12.95       12.66      0.49 o
  -1  12   4       10.75        8.19      1.10 o
   0  12   4      152.02      183.98      4.50 o
   1  12   4      101.75      125.46      2.13 o
   2  12   4       59.64       58.61      1.21 o
   3  12   4        3.15        3.28      0.82 o
   4  12   4        0.03        7.04      4.25 o
  -4  13   4       10.76        7.55      2.00 o
  -3  13   4       62.51       63.85      1.74 o
  -2  13   4      134.21      141.39      2.23 o
  -1  13   4       54.48       51.24      1.04 o
   0  13   4      402.40      461.29      9.30 o
   1  13   4       37.39       35.18      3.44 o
   2  13   4        0.09        0.67      0.63 o
   3  13   4        9.94        8.82      1.27 o
   4  13   4        3.78        5.45      3.67 o
  -4  14   4        7.00        6.73      2.27 o
  -3  14   4       49.00       52.12      2.07 o
  -2  14   4      355.80      374.09      4.85 o
  -1  14   4      181.97      181.81      3.62 o
   0  14   4      165.12      168.41      3.51 o
   1  14   4      206.59      210.37      3.23 o
   2  14   4       36.35       31.87      1.07 o
   3  14   4        4.64        7.51      2.49 o
  -4  15   4       15.14       10.41      1.96 o
  -3  15   4       42.46       40.34      1.83 o
  -2  15   4      112.42      113.86      1.90 o
  -1  15   4      136.42      141.58      2.67 o
   0  15   4      190.51      194.60      2.77 o
   1  15   4       56.80       50.29      1.19 o
   2  15   4       38.87       42.96      1.31 o
   3  15   4        8.09        9.27      1.76 o
  -4  16   4        1.32       -0.32      1.37 o
  -3  16   4        4.46        3.67      1.19 o
  -2  16   4      373.47      402.81      5.21 o
  -1  16   4      309.55      331.20      6.87 o
   0  16   4        3.64        3.42      0.52 o
   1  16   4       78.49       75.49      1.53 o
   2  16   4       43.58       38.50      1.41 o
   3  16   4       25.44       28.32      2.55 o
  -4  17   4        2.81        0.89      1.86 o
  -3  17   4        1.47        1.45      1.06 o
  -2  17   4      163.49      171.73      2.71 o
  -1  17   4        9.10        6.61      0.64 o
   0  17   4       73.88       74.70      1.31 o
   1  17   4       28.45       23.57      0.85 o
   2  17   4       60.65       66.18      2.08 o
   3  17   4       13.59       12.04      3.71 o
  -4  18   4       11.39        3.37      2.79 o
  -3  18   4        0.02        1.04      1.38 o
  -2  18   4      189.73      199.45      3.11 o
  -1  18   4      295.90      327.51      6.82 o
   0  18   4        1.24        3.54      2.11 o
   1  18   4       49.40       47.59      1.13 o
   2  18   4        3.88        5.34      1.12 o
   3  18   4       26.81       30.59      2.69 o
  -3  19   4        0.77        0.27      1.56 o
  -2  19   4       13.84       12.77      1.28 o
  -1  19   4      494.72      539.83      6.51 o
   0  19   4       16.62       13.67      0.67 o
   1  19   4       27.48       33.05      1.52 o
   2  19   4       15.27       12.52      1.32 o
   3  19   4        0.00        1.63      2.45 o
  -3  20   4        1.06        2.85      1.78 o
  -2  20   4       22.28       17.18      1.50 o
  -1  20   4       44.04       37.96      1.42 o
   0  20   4        8.44       10.96      1.85 o
   1  20   4       22.66       28.23      1.92 o
   2  20   4        6.05        3.79      1.93 o
   3  20   4        7.65        4.64      2.37 o
  -3  21   4        0.95        1.04      1.86 o
  -2  21   4       90.68       94.05      3.66 o
  -1  21   4       47.93       49.74      1.41 o
   0  21   4        1.06        0.74      0.69 o
   1  21   4      122.89      122.69      2.34 o
   2  21   4        6.05        3.81      5.99 o
   3  21   4        0.74        8.66      2.84 o
  -3  22   4        1.40        4.33      1.74 o
  -2  22   4       67.29       67.58      5.78 o
  -1  22   4       22.92       20.71      1.22 o
   0  22   4        0.31        0.98      0.84 o
   1  22   4       42.65       45.94      1.48 o
   2  22   4       19.34       18.12      2.34 o
  -3  23   4        2.35        2.10      1.73 o
  -2  23   4        1.52        2.67      1.75 o
  -1  23   4        9.28        7.79      1.01 o
   0  23   4        3.57        3.00      0.88 o
   1  23   4       15.40       13.50      1.92 o
   2  23   4        4.68        3.51      1.97 o
  -2  24   4        0.99        3.23      1.78 o
  -1  24   4        0.57        0.42      1.02 o
   0  24   4       97.05      112.88      4.75 o
   1  24   4       10.00        7.11      2.11 o
   2  24   4        2.60        1.19      2.07 o
  -2  25   4        0.00        4.16      1.73 o
  -1  25   4       34.05       30.14      4.86 o
   0  25   4       17.57       15.29      1.20 o
   1  25   4       46.21       34.82      2.72 o
   2  25   4        0.08        0.23      2.41 o
  -2  26   4        0.31        0.79      2.05 o
  -1  26   4        5.87        6.12      1.44 o
   0  26   4       32.62       26.17      1.91 o
   1  26   4        1.73       -2.25      2.25 o
  -1  27   4        4.53        1.34      1.41 o
   0  27   4       10.83       12.68      1.62 o
   1  27   4        1.17        6.15      2.71 o
  -1  28   4       14.59       16.56      1.91 o
   0  28   4       13.34        8.85      2.22 o
  -5   1   5        1.98        1.33      1.68 o
  -4   1   5        0.36        2.54      0.94 o
  -3   1   5       35.21       32.76      1.01 o
  -2   1   5      201.09      194.02      3.13 o
  -1   1   5       41.06       36.47      0.94 o
   0   1   5     2223.21     2238.89     30.44 o
   1   1   5     2915.36     3048.18     37.27 o
   2   1   5        0.02        0.19      0.34 o
   3   1   5        0.57        1.57      0.46 o
   4   1   5       19.73       20.93      2.16 o
  -5   2   5        0.47        0.45      3.38 o
  -4   2   5        9.81       10.88      1.06 o
  -3   2   5        0.49        0.41      0.69 o
  -2   2   5     1156.84     1153.49     14.30 o
  -1   2   5      381.43      350.89      4.90 o
   0   2   5      772.93      775.90     19.22 o
   1   2   5     3489.03     3732.43     50.29 o
   2   2   5        7.28        6.21      0.37 o
   3   2   5        9.39        9.65      0.66 o
   4   2   5       21.76       26.79      3.02 o
  -5   3   5        0.76        2.31      2.42 o
  -4   3   5        4.29        6.58      1.99 o
  -3   3   5       27.29       31.27      0.96 o
  -2   3   5        9.95        8.19      0.67 o
  -1   3   5      144.51      146.24      2.78 o
   0   3   5      201.67      191.58      2.79 o
   1   3   5     1474.20     1602.52     20.69 o
   2   3   5        8.47        7.16      0.39 o
   3   3   5        4.80        4.80      0.51 o
   4   3   5        0.08       -2.30      2.30 o
  -5   4   5        0.34        0.37      1.92 o
  -4   4   5        3.17        2.50      0.91 o
  -3   4   5        0.05        1.07      0.62 o
  -2   4   5       15.22       17.60      0.73 o
  -1   4   5      904.69      900.13     11.74 o
   0   4   5     1615.56     1580.72     24.94 o
   1   4   5      197.67      203.45      2.99 o
   2   4   5       88.46       87.76      2.23 o
   3   4   5        2.88        1.66      0.50 o
   4   4   5        4.01        9.49      2.97 o
  -4   5   5        1.28        2.63      0.98 o
  -3   5   5      453.83      467.28      6.40 o
  -2   5   5     1286.78     1346.24     17.25 o
  -1   5   5     2085.65     2153.94     33.42 o
   0   5   5     1594.71     1522.47     33.33 o
   1   5   5      388.38      385.43      7.72 o
   2   5   5      126.47      122.32      1.69 o
   3   5   5       11.89       11.35      0.60 o
   4   5   5       32.20       51.86      6.08 o
  -4   6   5        0.49        1.99      1.07 o
  -3   6   5        7.87        7.05      0.78 o
  -2   6   5      294.32      295.28      3.96 o
  -1   6   5      119.56      140.20      2.14 o
   0   6   5      210.17      209.89      3.96 o
   1   6   5        8.89        7.48      1.44 o
   2   6   5      138.42      139.06      2.05 o
   3   6   5       11.72        8.05      0.59 o
   4   6   5        6.95        9.22      3.13 o
  -4   7   5        6.60        4.39      1.15 o
  -3   7   5      121.89      117.84      2.06 o
  -2   7   5      268.82      280.51      3.79 o
  -1   7   5      665.35      715.32      8.77 o
   0   7   5      244.48      220.72      4.81 o
   1   7   5      307.11      334.68      7.80 o
   2   7   5      342.43      357.42      5.12 o
   3   7   5        9.52        9.89      0.65 o
   4   7   5       28.32       30.24      5.52 o
  -4   8   5        0.08        2.24      1.17 o
  -3   8   5       46.67       45.97      1.95 o
  -2   8   5      142.23      150.04      2.28 o
  -1   8   5      295.28      272.60      6.68 o
   0   8   5      724.26      802.91     24.81 o
   1   8   5        4.67        3.78      0.35 o
   2   8   5      195.65      189.08      2.89 o
   3   8   5       19.55       17.67      0.73 o
   4   8   5        0.01        0.87      2.19 o
  -4   9   5        6.43        6.47      2.09 o
  -3   9   5        6.35        9.27      0.82 o
  -2   9   5       19.22       19.33      0.77 o
  -1   9   5      104.12      111.21      2.64 o
   0   9   5       54.71       80.29      3.43 o
   1   9   5      398.27      358.51      5.29 o
   2   9   5       62.22       57.02      1.27 o
   3   9   5      125.60      130.69      4.79 o
   4   9   5        8.74        4.77      2.53 o
  -4  10   5       10.48        9.99      3.04 o
  -3  10   5        6.51        6.80      0.88 o
  -2  10   5       61.63       61.17      1.76 o
  -1  10   5        0.90        0.48      0.45 o
   0  10   5       48.16       43.48      0.92 o
   1  10   5       28.00       22.16      0.69 o
   2  10   5        3.68        3.38      0.69 o
   3  10   5        5.15        3.70      0.96 o
   4  10   5        0.20       -0.59      3.04 o
  -4  11   5       19.42       19.63      4.03 o
  -3  11   5      462.79      523.27      7.50 o
  -2  11   5       45.62       38.92      1.06 o
  -1  11   5        1.68        1.61      0.66 o
   0  11   5        6.71        5.15      0.51 o
   1  11   5      156.92      156.30      2.92 o
   2  11   5      102.13      101.50      1.93 o
   3  11   5        0.19        0.55      1.03 o
   4  11   5        7.49        7.57      2.99 o
  -4  12   5       10.02       12.52      2.56 o
  -3  12   5      104.93       96.78      2.15 o
  -2  12   5      434.43      439.28      5.64 o
  -1  12   5      976.52     1016.71     12.63 o
   0  12   5      798.88      876.42     18.01 o
   1  12   5       32.23       32.90      1.97 o
   2  12   5      811.90      869.00     11.17 o
   3  12   5       53.97       55.27      1.99 o
  -4  13   5        4.63        8.74      2.66 o
  -3  13   5      145.63      163.09      4.38 o
  -2  13   5        2.72        1.29      0.59 o
  -1  13   5        6.86        8.62      0.64 o
   0  13   5      227.36      197.76      2.85 o
   1  13   5       18.56       17.01      0.76 o
   2  13   5      170.64      192.99      3.99 o
   3  13   5        1.25        2.17      1.32 o
  -4  14   5       37.34       34.70      3.01 o
  -3  14   5       95.60       99.73      7.81 o
  -2  14   5       58.89       55.75      1.10 o
  -1  14   5       83.10       93.92      1.58 o
   0  14   5        0.06        0.28      0.65 o
   1  14   5       24.47       22.34      0.86 o
   2  14   5        1.48        0.90      0.82 o
   3  14   5       11.53       10.00      3.61 o
  -4  15   5      105.91       87.99      3.89 o
  -3  15   5        0.01        1.08      0.99 o
  -2  15   5        9.83        7.23      0.70 o
  -1  15   5       13.73        9.09      0.76 o
   0  15   5       38.65       48.49      1.06 o
   1  15   5      270.93      298.55      4.15 o
   2  15   5       18.17       20.70      1.12 o
   3  15   5        0.00        6.45      4.30 o
  -4  16   5       44.27       23.35      2.29 o
  -3  16   5       20.73       20.23      2.79 o
  -2  16   5      446.81      477.86      5.81 o
  -1  16   5      183.39      206.30      6.92 o
   0  16   5        1.15        1.02      0.71 o
   1  16   5        0.49        0.92      0.65 o
   2  16   5       34.26       32.33      1.46 o
   3  16   5      214.46      231.83      8.49 o
  -4  17   5        1.12        1.21      1.89 o
  -3  17   5        1.41        2.47      1.16 o
  -2  17   5      124.82      116.62      1.92 o
  -1  17   5       87.03       87.79      1.55 o
   0  17   5       68.96       63.80      3.73 o
   1  17   5        9.77        7.38      0.77 o
   2  17   5       40.75       41.09      1.57 o
   3  17   5       63.78       64.56      3.32 o
  -3  18   5        3.55        2.45      1.43 o
  -2  18   5       86.02       82.42      2.05 o
  -1  18   5      128.82      119.72      2.87 o
   0  18   5        2.25        2.33      0.57 o
   1  18   5        7.21        6.10      1.04 o
   2  18   5        7.03        6.30      1.31 o
   3  18   5        1.59       -0.34      1.75 o
  -3  19   5        0.10        1.03      1.55 o
  -2  19   5       93.77       90.45      2.35 o
  -1  19   5       17.46       20.13      2.71 o
   0  19   5       11.47       12.59      0.72 o
   1  19   5       13.55       10.43      0.98 o
   2  19   5       18.40       15.65      1.74 o
   3  19   5       41.09       38.91      3.22 o
  -3  20   5        1.32       -1.53      1.85 o
  -2  20   5        0.55        0.50      1.34 o
  -1  20   5        0.01        1.06      0.82 o
   0  20   5       11.70       15.25      1.58 o
   1  20   5       26.95       28.83      1.83 o
   2  20   5       16.32       11.38      2.33 o
  -3  21   5        0.01        1.33      1.95 o
  -2  21   5        1.37        0.20      1.28 o
  -1  21   5       27.53       28.05      1.34 o
   0  21   5        0.53        0.24      0.80 o
   1  21   5        0.07        1.08      1.16 o
   2  21   5        4.51        5.42      2.04 o
  -3  22   5        6.46        2.04      1.63 o
  -2  22   5       13.96       12.47      4.05 o
  -1  22   5        0.02        1.01      1.00 o
   0  22   5      102.88      110.78      2.72 o
   1  22   5        0.02        2.05      1.84 o
   2  22   5        7.50        6.08      2.07 o
  -3  23   5       12.76        6.15      2.27 o
  -2  23   5        0.11       -1.63      1.63 o
  -1  23   5        2.87        4.43      1.86 o
   0  23   5       15.39       14.93      1.12 o
   1  23   5        0.38        0.31      2.31 o
   2  23   5        5.39        3.96      1.73 o
  -2  24   5        2.08        1.29      2.03 o
  -1  24   5        0.03        0.53      1.08 o
   0  24   5       38.09       32.03      3.38 o
   1  24   5       14.63       14.79      2.32 o
   2  24   5       29.48       25.23      2.82 o
  -2  25   5        4.94        7.29      2.38 o
  -1  25   5        0.01        2.12      1.60 o
   0  25   5        0.50        1.23      1.13 o
   1  25   5        0.05        1.44      2.47 o
  -2  26   5        1.75        3.00      2.22 o
  -1  26   5        7.80        8.40      1.67 o
   0  26   5       31.56       26.58      5.14 o
   1  26   5        0.26        3.37      2.48 o
  -1  27   5       13.26       11.62      1.83 o
   0  27   5        1.20        2.70      2.03 o
   0  28   5        6.30        4.49      2.19 o
  -5   0   6        0.04       -1.63      2.14 o
  -4   0   6       34.26       36.72      1.99 o
  -3   0   6      147.27      141.07      3.39 o
  -2   0   6      301.84      310.29      6.37 o
  -1   0   6      979.60      957.62     17.83 o
   0   0   6     1125.16     1068.17     19.99 o
   1   0   6       99.05       77.25      1.82 o
   2   0   6        9.75        8.16      0.80 o
   3   0   6       39.56       40.45      1.22 o
   4   0   6        0.04        1.42      4.73 o
  -5   1   6        2.58        0.90      1.59 o
  -4   1   6        1.37        0.82      0.90 o
  -3   1   6        0.00        2.54      1.53 o
  -2   1   6      334.00      358.32      5.03 o
  -1   1   6       29.10       24.88      1.46 o
   0   1   6     3289.34     3457.00     42.11 o
   1   1   6      112.39      124.77      1.90 o
   2   1   6      808.49      870.22     10.49 o
   3   1   6        0.31        0.44      0.60 o
   4   1   6        3.56        0.83      3.68 o
  -4   2   6        4.80        5.26      2.36 o
  -3   2   6        0.29        1.38      0.81 o
  -2   2   6      169.71      162.36      2.60 o
  -1   2   6       57.57       50.53      1.27 o
   0   2   6        2.75        4.05      0.46 o
   1   2   6        8.86       14.81      0.48 o
   2   2   6       26.69       26.74      1.21 o
   3   2   6       12.22       10.75      0.58 o
   4   2   6        0.00       -1.76      2.52 o
  -4   3   6        2.04        2.69      0.99 o
  -3   3   6       19.23       17.92      0.92 o
  -2   3   6      471.15      496.62      6.51 o
  -1   3   6     1516.61     1466.53     19.64 o
   0   3   6       95.23       87.64      2.12 o
   1   3   6       83.33       91.93      1.61 o
   2   3   6      195.58      191.14      2.71 o
   3   3   6       50.86       52.05      1.81 o
   4   3   6        2.98        2.31      2.58 o
  -4   4   6        6.07        7.37      1.22 o
  -3   4   6        2.96        2.04      0.75 o
  -2   4   6       12.54       12.48      0.72 o
  -1   4   6      944.75      980.59     16.97 o
   0   4   6       41.85       36.35      0.76 o
   1   4   6      906.58      892.80     20.33 o
   2   4   6        6.97        4.63      0.36 o
   3   4   6        0.01        0.39      0.55 o
   4   4   6        2.49        5.40      2.74 o
  -4   5   6        6.51        6.06      1.18 o
  -3   5   6       68.15       62.75      2.61 o
  -2   5   6        0.15        0.10      0.57 o
  -1   5   6       61.08       70.19      1.73 o
   0   5   6     1579.25     1696.55     40.20 o
   1   5   6        6.74        9.50      0.49 o
   2   5   6       41.49       44.13      0.87 o
   3   5   6       28.49       29.63      1.04 o
   4   5   6        0.08        1.18      2.67 o
  -4   6   6       16.56       19.69      1.57 o
  -3   6   6        2.05        0.39      0.74 o
  -2   6   6       18.67       16.57      0.78 o
  -1   6   6      141.37      162.32      4.84 o
   0   6   6     1650.70     1784.28     62.90 o
   1   6   6      277.28      274.29      3.92 o
   2   6   6       69.22       63.13      1.68 o
   3   6   6       21.23       19.31      0.85 o
   4   6   6       26.20       31.88      6.68 o
  -4   7   6       23.18       25.00      2.41 o
  -3   7   6       76.23       65.98      1.55 o
  -2   7   6      179.72      184.97      4.29 o
  -1   7   6      160.71      147.50      4.50 o
   0   7   6     1238.41     1337.92     16.35 o
   1   7   6      338.95      346.32      5.66 o
   2   7   6      324.63      328.59      4.46 o
   3   7   6       70.16       66.74      1.73 o
   4   7   6        3.57        4.57      2.64 o
  -4   8   6        0.53        0.09      1.14 o
  -3   8   6       28.79       26.24      1.19 o
  -2   8   6       31.61       30.17      1.01 o
  -1   8   6      218.20      256.00      5.25 o
   0   8   6      205.40      224.63      5.09 o
   1   8   6       39.39       37.56      0.96 o
   2   8   6      134.86      136.83      2.28 o
   3   8   6       37.67       36.83      1.48 o
   4   8   6        2.12        4.46      6.88 o
  -4   9   6        1.76        1.82      1.24 o
  -3   9   6      109.12      107.60      2.09 o
  -2   9   6       19.83       22.79      1.38 o
  -1   9   6      125.81      138.73      2.12 o
   0   9   6        9.38       12.42      1.23 o
   1   9   6        0.15       -0.27      0.48 o
   2   9   6      653.53      717.35      9.55 o
   3   9   6        7.59        6.44      1.99 o
  -4  10   6        0.35        0.07      1.84 o
  -3  10   6      406.25      431.15      8.53 o
  -2  10   6       10.51        8.56      0.75 o
  -1  10   6        7.79       10.28      0.55 o
   0  10   6      705.75      716.97     10.84 o
   1  10   6      355.92      367.68      4.82 o
   2  10   6        9.20        9.37      1.38 o
   3  10   6       15.96       13.97      1.89 o
  -4  11   6        4.64        7.36      1.96 o
  -3  11   6      222.31      225.31      8.20 o
  -2  11   6      183.12      204.16      3.00 o
  -1  11   6       78.75       78.94      1.39 o
   0  11   6      271.35      276.55      3.91 o
   1  11   6      168.80      165.24      2.56 o
   2  11   6      571.01      608.26      8.32 o
   3  11   6       37.33       39.66      2.24 o
  -4  12   6       59.22       56.79      3.11 o
  -3  12   6      233.59      242.30      4.06 o
  -2  12   6       28.22       22.59      1.61 o
  -1  12   6      168.39      189.63      7.33 o
   0  12   6      190.21      199.83      3.06 o
   1  12   6      580.66      601.42      7.81 o
   2  12   6        0.58        0.67      0.75 o
   3  12   6       17.09       16.98      4.03 o
  -4  13   6        6.47        2.70      2.63 o
  -3  13   6      157.19      163.60      2.89 o
  -2  13   6        0.04        1.17      0.63 o
  -1  13   6        0.40       -0.11      0.62 o
   0  13   6        6.30        4.45      1.03 o
   1  13   6       59.55       55.79      1.30 o
   2  13   6      536.90      560.93     18.24 o
   3  13   6       13.81       18.10      2.41 o
  -4  14   6       28.79       24.66      2.48 o
  -3  14   6      112.60      112.52      6.31 o
  -2  14   6       24.18       22.41      1.39 o
  -1  14   6       26.99       27.11      2.01 o
   0  14   6       31.99       26.92      0.87 o
   1  14   6      593.83      633.49      8.31 o
   2  14   6       84.78       87.33      2.53 o
   3  14   6       86.66       87.32      3.41 o
  -4  15   6        4.33        5.25      2.11 o
  -3  15   6        6.53        6.28      1.25 o
  -2  15   6      274.38      276.71      3.80 o
  -1  15   6       19.26       16.95      0.83 o
   0  15   6       28.46       23.21      0.77 o
   1  15   6      258.10      278.66      4.04 o
   2  15   6        5.55        4.85      0.95 o
   3  15   6       40.38       35.59      2.80 o
  -4  16   6       13.48        8.18      2.21 o
  -3  16   6        0.66        0.49      2.31 o
  -2  16   6        1.81        1.41      0.98 o
  -1  16   6       69.09       69.46      1.39 o
   0  16   6      151.14      159.81      3.85 o
   1  16   6        1.28        0.55      0.60 o
   2  16   6      106.07      109.88      2.45 o
   3  16   6        0.31       -0.30      2.41 o
  -4  17   6        6.44        4.64      1.86 o
  -3  17   6        0.60        2.10      1.58 o
  -2  17   6        1.68        2.64      0.88 o
  -1  17   6       30.11       27.56      4.71 o
   0  17   6       19.52       23.13      0.81 o
   1  17   6       14.29       15.50      0.87 o
   2  17   6        4.50        5.75      1.20 o
   3  17   6        1.84        1.30      2.45 o
  -3  18   6       25.06       24.18      1.84 o
  -2  18   6       78.64       80.94      1.77 o
  -1  18   6        2.19        3.62      0.73 o
   0  18   6       18.57       18.41      0.98 o
   1  18   6       11.73       11.21      0.93 o
   2  18   6       55.45       55.08      2.04 o
   3  18   6       13.18       10.37      2.58 o
  -3  19   6        0.04       -0.37      1.74 o
  -2  19   6       13.07       11.31      0.86 o
  -1  19   6        7.05        5.70      0.90 o
   0  19   6       24.70       22.61      0.99 o
   1  19   6       35.40       39.92      1.46 o
   2  19   6        4.85        4.37      1.70 o
  -3  20   6        3.88        1.07      1.86 o
  -2  20   6       19.36       18.21      0.96 o
  -1  20   6        2.44        3.81      0.90 o
   0  20   6       39.73       30.38      1.25 o
   1  20   6       10.21       12.67      1.52 o
   2  20   6        0.07        2.04      2.00 o
  -3  21   6        8.56        8.85      1.96 o
  -2  21   6       27.98       30.63      1.22 o
  -1  21   6       31.09       31.07      1.40 o
   0  21   6       88.66       90.60      5.28 o
   1  21   6        0.20       -1.63      1.73 o
   2  21   6       11.03       13.45      2.43 o
  -3  22   6        1.43        2.88      1.99 o
  -2  22   6       25.80       21.26      2.35 o
  -1  22   6        0.23        0.45      2.25 o
   0  22   6        9.02        8.67      2.09 o
   1  22   6       99.95       93.20      4.02 o
   2  22   6       11.08        8.04      2.38 o
  -2  23   6        6.66        5.70      1.88 o
  -1  23   6        0.53        3.37      1.22 o
   0  23   6        0.05        0.85      1.10 o
   1  23   6       54.92       53.73      2.67 o
   2  23   6       14.87       11.81      2.65 o
  -2  24   6        6.21        3.60      1.66 o
  -1  24   6       34.46       32.91      1.74 o
   0  24   6        1.17        1.01      1.26 o
   1  24   6       12.52       14.53      2.43 o
  -2  25   6        1.16        3.53      1.93 o
  -1  25   6        0.92        0.96      1.73 o
   0  25   6        0.00       -0.36      1.29 o
   1  25   6        9.22       11.03      2.36 o
  -1  26   6        8.44        4.27      1.75 o
   0  26   6        2.52        2.90      1.93 o
   1  26   6        1.90        4.18      2.48 o
  -1  27   6        6.01        8.25      1.76 o
   0  27   6        2.83        2.51      2.37 o
  -4   1   7        6.56        5.78      1.17 o
  -3   1   7      235.48      239.54      3.58 o
  -2   1   7      132.88      156.20      2.50 o
  -1   1   7       18.55       18.97      0.63 o
   0   1   7      443.70      453.38      6.30 o
   1   1   7      430.19      411.11      5.67 o
   2   1   7      235.41      230.17      2.99 o
   3   1   7       30.33       30.40      1.95 o
  -4   2   7       14.26       15.16      1.30 o
  -3   2   7       22.11       18.76      1.08 o
  -2   2   7      139.99      137.61      2.24 o
  -1   2   7      465.85      445.07      6.54 o
   0   2   7       38.60       50.38      1.14 o
   1   2   7       68.91       67.66      1.26 o
   2   2   7      110.69      103.25      1.60 o
   3   2   7      125.61      133.03      2.52 o
  -4   3   7        2.80        2.44      1.12 o
  -3   3   7       53.39       58.69      1.48 o
  -2   3   7        7.32        4.95      0.73 o
  -1   3   7       21.07       18.72      0.85 o
   0   3   7      808.57      847.98      9.97 o
   1   3   7       32.49       31.24      0.76 o
   2   3   7      179.12      180.16      2.87 o
   3   3   7       36.52       40.04      1.59 o
  -4   4   7       19.01       17.89      1.35 o
  -3   4   7        5.77        6.83      0.83 o
  -2   4   7       13.81       10.27      1.03 o
  -1   4   7      108.44      124.14      5.14 o
   0   4   7      148.04      124.65      5.11 o
   1   4   7      109.89      107.72      3.14 o
   2   4   7        4.12        3.64      0.58 o
   3   4   7        6.26        8.54      1.23 o
  -4   5   7       28.32       31.81      1.77 o
  -3   5   7      102.44      100.22      2.10 o
  -2   5   7       57.74       49.44      1.30 o
  -1   5   7       43.21       31.91      0.88 o
   0   5   7     1402.21     1471.43     18.86 o
   1   5   7      460.07      461.54      6.74 o
   2   5   7        3.06        2.66      0.77 o
   3   5   7       60.68       57.14      1.48 o
  -4   6   7       11.70       14.57      1.59 o
  -3   6   7       36.23       32.83      1.23 o
  -2   6   7      109.03      117.48      2.14 o
  -1   6   7      463.19      486.94     11.57 o
   0   6   7       47.97       39.27      1.70 o
   1   6   7       23.35       20.70      0.71 o
   2   6   7       26.51       22.78      2.12 o
   3   6   7        4.02        5.57      1.03 o
  -4   7   7       45.02       48.69      4.88 o
  -3   7   7        2.26        1.88      0.79 o
  -2   7   7      106.45      109.86      2.13 o
  -1   7   7       67.57       60.82      1.88 o
   0   7   7      390.76      404.63      8.38 o
   1   7   7       27.01       25.83      1.07 o
   2   7   7        0.33        0.51      1.47 o
   3   7   7       52.14       57.19      2.30 o
  -4   8   7       69.37       68.34      2.49 o
  -3   8   7        5.99        7.80      0.94 o
  -2   8   7      125.06      116.36      2.97 o
  -1   8   7     1842.89     1904.19     44.24 o
   0   8   7      195.25      209.64      3.04 o
   1   8   7      212.60      211.09      2.91 o
   2   8   7        1.35        1.26      0.76 o
   3   8   7       54.09       51.61      1.61 o
  -4   9   7      130.68      148.23      3.72 o
  -3   9   7       75.63       83.01      2.76 o
  -2   9   7      147.63      153.60      2.77 o
  -1   9   7      453.87      508.32      6.38 o
   0   9   7       64.83       65.46      1.79 o
   1   9   7     1344.86     1465.82     17.99 o
   2   9   7       47.68       48.22      1.51 o
   3   9   7        0.27        6.37      2.63 o
  -4  10   7        0.37        3.02      2.32 o
  -3  10   7       24.88       24.75      1.58 o
  -2  10   7        6.94        8.28      0.78 o
  -1  10   7       38.81       27.78      1.14 o
   0  10   7        9.72       10.16      0.73 o
   1  10   7       86.38       86.05      2.21 o
   2  10   7      115.73      107.70      2.00 o
   3  10   7        9.02       15.70      2.05 o
  -4  11   7       21.17       17.15      2.61 o
  -3  11   7        6.71        6.57      1.08 o
  -2  11   7       42.22       37.16      1.08 o
  -1  11   7      114.19      123.05      5.58 o
   0  11   7        0.33        0.73      0.44 o
   1  11   7      502.74      534.75      6.95 o
   2  11   7      309.98      317.95      6.33 o
   3  11   7        4.45        5.58      2.04 o
  -4  12   7        0.54       -1.41      1.81 o
  -3  12   7       89.52       93.35      2.19 o
  -2  12   7       13.84       12.57      1.51 o
  -1  12   7       98.44      107.35      1.76 o
   0  12   7       74.97       71.76      1.50 o
   1  12   7      344.59      353.50      5.48 o
   2  12   7      529.67      568.83     17.16 o
   3  12   7        3.70        7.18      7.66 o
  -4  13   7       15.45       10.01      2.13 o
  -3  13   7        2.54        0.96      1.01 o
  -2  13   7       34.99       34.27      1.06 o
  -1  13   7       61.42       56.73      1.25 o
   0  13   7       24.04       20.03      0.82 o
   1  13   7      138.09      134.04      2.19 o
   2  13   7       63.90       63.83      1.88 o
   3  13   7        9.40       12.69      8.88 o
  -4  14   7        0.44        1.96      2.77 o
  -3  14   7        7.32        5.16      1.00 o
  -2  14   7       74.39       69.64      1.56 o
  -1  14   7        5.75        4.35      0.66 o
   0  14   7      163.40      172.25      2.69 o
   1  14   7       16.58       13.85      0.83 o
   2  14   7       23.50       19.64      3.16 o
   3  14   7        4.59        7.57      2.40 o
  -4  15   7       28.07       20.90      2.50 o
  -3  15   7       28.55       26.26      1.20 o
  -2  15   7        4.77        4.84      0.83 o
  -1  15   7        7.51        6.94      0.76 o
   0  15   7      198.19      220.32      3.21 o
   1  15   7        8.90        7.32      1.04 o
   2  15   7       21.43       17.47      1.31 o
   3  15   7       10.87        6.30      3.26 o
  -4  16   7       16.32       12.49      2.45 o
  -3  16   7        2.37        9.97     12.23 o
  -2  16   7       72.36       73.36      1.95 o
  -1  16   7       27.35       30.95      1.75 o
   0  16   7      366.53      402.23      5.28 o
   1  16   7      518.14      529.07     12.50 o
   2  16   7      176.32      168.86      4.80 o
   3  16   7        6.63        4.25      3.22 o
  -3  17   7        0.58        1.59      1.89 o
  -2  17   7        5.51        4.68      0.89 o
  -1  17   7        6.87        5.18      0.78 o
   0  17   7        9.41       10.93      0.81 o
   1  17   7       66.94       69.64      1.78 o
   2  17   7        7.98        7.57      3.94 o
  -3  18   7       20.86       21.13      2.08 o
  -2  18   7        3.64        3.61      1.24 o
  -1  18   7       91.26      103.76      1.96 o
   0  18   7       77.32       86.30      2.01 o
   1  18   7       26.84       24.05      1.39 o
   2  18   7        3.04        3.96      1.95 o
  -3  19   7       18.99       15.66      2.07 o
  -2  19   7       31.10       32.05      1.37 o
  -1  19   7       48.62       53.83      3.35 o
   0  19   7       26.68       32.38      1.40 o
   1  19   7       53.60       53.92      3.30 o
   2  19   7        0.04        3.52      2.33 o
  -3  20   7        0.69        3.97      2.16 o
  -2  20   7        0.13        2.38      1.09 o
  -1  20   7        0.20        0.81      0.97 o
   0  20   7      283.08      302.03     10.78 o
   1  20   7       10.75        8.92      1.50 o
   2  20   7       10.36        9.26      2.45 o
  -3  21   7        0.35        0.32      2.05 o
  -2  21   7        1.96        3.34      1.43 o
  -1  21   7        0.46        0.16      1.09 o
   0  21   7        7.54        7.50      1.29 o
   1  21   7        6.64        6.71      1.74 o
   2  21   7        6.44        6.55      2.07 o
  -2  22   7        2.66        2.19      1.97 o
  -1  22   7        0.46        0.43      1.21 o
   0  22   7        6.90        7.53      2.05 o
   1  22   7        2.09        5.44      1.88 o
   2  22   7        1.17        2.42      2.74 o
  -2  23   7       24.51       31.81      2.51 o
  -1  23   7        3.52        2.99      2.49 o
   0  23   7        7.78        7.96      1.46 o
   1  23   7        0.29        1.79      2.21 o
  -2  24   7        3.64        4.94      2.15 o
  -1  24   7        7.64        5.07      1.53 o
   0  24   7        4.03        5.34      1.52 o
   1  24   7        9.87        6.79      2.55 o
  -1  25   7        2.34        2.26      1.64 o
   0  25   7        0.05        0.53      1.93 o
   1  25   7       17.57       18.82      2.76 o
  -1  26   7       27.13       22.52      2.05 o
   0  26   7        1.08        0.32      2.03 o
  -4   0   8        0.07       -0.04      1.73 o
  -3   0   8        2.04        0.90      1.04 o
  -2   0   8      350.45      375.13      7.62 o
  -1   0   8       66.26       59.17      2.10 o
   0   0   8     1465.40     1430.64     26.21 o
   1   0   8        1.72        1.26      0.68 o
   2   0   8       69.94       70.80      1.85 o
   3   0   8        2.56        2.08      1.36 o
  -4   1   8        3.06        5.51      3.08 o
  -3   1   8       21.22       19.15      1.18 o
  -2   1   8      151.77      160.28      2.51 o
  -1   1   8      345.35      354.04      5.42 o
   0   1   8      288.71      278.57      3.98 o
   1   1   8      115.59      112.14      1.93 o
   2   1   8       12.58       12.63      0.67 o
   3   1   8        0.29        1.51      0.85 o
  -4   2   8        2.29        3.89      1.86 o
  -3   2   8       42.98       37.52      1.27 o
  -2   2   8       64.55       70.88      1.76 o
  -1   2   8       28.69       29.96      0.88 o
   0   2   8       12.81       10.66      0.52 o
   1   2   8      432.45      430.75      6.05 o
   2   2   8        6.72        6.16      0.61 o
   3   2   8       32.17       29.70      1.14 o
  -4   3   8        8.29        7.96      2.98 o
  -3   3   8       31.77       31.77      1.60 o
  -2   3   8       52.84       50.27      1.28 o
  -1   3   8     1507.77     1577.29     21.74 o
   0   3   8      119.64      117.90      3.10 o
   1   3   8       41.41       39.96      0.99 o
   2   3   8      182.80      171.34      3.05 o
   3   3   8       39.02       41.08      1.77 o
  -4   4   8       12.75       14.52      1.78 o
  -3   4   8      136.12      150.37      3.23 o
  -2   4   8      201.33      214.32      3.34 o
  -1   4   8      243.68      236.36      4.05 o
   0   4   8      237.00      246.38      3.32 o
   1   4   8      504.30      519.19      9.33 o
   2   4   8      114.65      115.10      1.96 o
   3   4   8       40.11       41.52      3.49 o
  -4   5   8        0.77        2.48      1.44 o
  -3   5   8        0.23       -0.87      0.87 o
  -2   5   8      170.61      174.61      4.68 o
  -1   5   8      754.31      803.63     10.68 o
   0   5   8       93.00       83.46      1.51 o
   1   5   8      127.91      136.96      3.14 o
   2   5   8        1.55        0.58      0.56 o
   3   5   8       19.90       21.80      1.49 o
  -4   6   8       34.43       33.57      1.94 o
  -3   6   8        1.22        2.11      0.96 o
  -2   6   8        5.25        4.01      0.94 o
  -1   6   8      221.09      228.19      4.64 o
   0   6   8      385.72      421.41      7.48 o
   1   6   8      166.13      164.92      2.60 o
   2   6   8       21.01       18.15      0.74 o
   3   6   8       17.12       14.62      3.31 o
  -4   7   8        3.24        1.41      1.48 o
  -3   7   8        2.16        4.20      1.04 o
  -2   7   8      212.71      239.84      3.83 o
  -1   7   8      441.20      449.58      6.77 o
   0   7   8      434.32      415.55      5.74 o
   1   7   8      438.48      455.99      6.06 o
   2   7   8      284.64      293.97      6.64 o
   3   7   8        8.92        7.05      1.73 o
  -4   8   8       41.20       37.31      2.41 o
  -3   8   8        3.00        2.63      1.05 o
  -2   8   8       34.14       34.42      1.14 o
  -1   8   8        0.12        0.56      0.84 o
   0   8   8       43.40       36.39      1.23 o
   1   8   8      133.17      133.24      2.10 o
   2   8   8       13.72       12.32      1.50 o
   3   8   8       11.44       10.37      1.88 o
  -4   9   8        1.10        1.90      1.90 o
  -3   9   8        2.46        3.58      1.19 o
  -2   9   8       22.94       18.02      1.01 o
  -1   9   8      166.35      178.29      2.78 o
   0   9   8        0.05        0.32      0.58 o
   1   9   8      809.30      861.41     11.24 o
   2   9   8       11.07        9.63      0.94 o
   3   9   8        0.66        0.04      1.68 o
  -4  10   8       17.11       15.55      2.08 o
  -3  10   8       19.38       20.63      1.43 o
  -2  10   8      204.79      214.03      3.29 o
  -1  10   8      228.18      239.09      3.34 o
   0  10   8      138.86      134.91      2.14 o
   1  10   8      679.12      724.62      9.36 o
   2  10   8       39.84       33.33      1.22 o
   3  10   8        1.19        2.00      2.38 o
  -4  11   8        2.58        2.53      2.40 o
  -3  11   8       73.17       68.13      3.96 o
  -2  11   8       30.57       28.10      1.16 o
  -1  11   8      122.63      122.43      2.86 o
   0  11   8       76.12       77.42      1.59 o
   1  11   8      315.38      315.91      7.67 o
   2  11   8       18.06       18.02      1.06 o
   3  11   8        2.37        0.90      2.08 o
  -4  12   8       16.17       14.70      2.76 o
  -3  12   8       21.98       20.71      2.07 o
  -2  12   8        4.48        5.98      1.01 o
  -1  12   8        9.53        8.18      0.73 o
   0  12   8        0.68        0.37      0.62 o
   1  12   8      446.98      468.09     12.40 o
   2  12   8        0.00        2.57      5.02 o
   3  12   8        0.53       -1.05      2.93 o
  -4  13   8        4.54        1.55      2.16 o
  -3  13   8       27.16       31.16      1.56 o
  -2  13   8       43.37       38.49      1.22 o
  -1  13   8        5.83        7.74      0.77 o
   0  13   8       68.89       68.46      3.80 o
   1  13   8      751.94      787.24     10.17 o
   2  13   8       42.33       37.91      1.53 o
   3  13   8        0.72        4.19      2.69 o
  -4  14   8       30.66       24.35      2.48 o
  -3  14   8       31.01       34.13      3.25 o
  -2  14   8       78.41       84.32      1.90 o
  -1  14   8        1.86        1.15      0.68 o
   0  14   8      506.21      531.86      6.79 o
   1  14   8      152.65      154.94      2.84 o
   2  14   8        7.42        4.89      1.16 o
   3  14   8        3.16        5.67      4.27 o
  -4  15   8        0.68        4.93      2.49 o
  -3  15   8        0.53       -1.61      2.19 o
  -2  15   8        1.24        2.61      1.62 o
  -1  15   8      388.88      386.42      5.05 o
   0  15   8       23.24       21.74      0.84 o
   1  15   8       15.29       13.52      1.02 o
   2  15   8       18.54       18.02      1.45 o
  -3  16   8        0.14        4.39      2.43 o
  -2  16   8        4.64        7.07      3.09 o
  -1  16   8        0.71        0.93      0.80 o
   0  16   8      298.79      313.82      6.44 o
   1  16   8       24.13       21.55      1.45 o
   2  16   8        2.24        2.01      1.47 o
  -3  17   8       14.21       13.82      2.24 o
  -2  17   8        1.30        1.60      2.61 o
  -1  17   8        0.73        2.62      4.02 o
   0  17   8        0.53        0.80      0.97 o
   1  17   8       28.01       28.99      1.54 o
   2  17   8       29.59       28.50      2.02 o
  -3  18   8        5.80        7.37      1.74 o
  -2  18   8        3.91        5.89      1.10 o
  -1  18   8       13.68       12.59      1.02 o
   0  18   8      382.06      380.10      8.42 o
   1  18   8       21.75       23.77      1.68 o
   2  18   8        9.90        8.93      2.07 o
  -3  19   8        0.15        2.53      2.05 o
  -2  19   8        2.86        4.85      2.42 o
  -1  19   8        1.68        0.80      0.97 o
   0  19   8       64.61       66.21      2.21 o
   1  19   8       32.78       28.81      1.99 o
   2  19   8        4.25        6.15      2.74 o
  -3  20   8        0.76        0.34      2.22 o
  -2  20   8        4.46        4.80      1.40 o
  -1  20   8       18.32       14.47      1.31 o
   0  20   8       33.13       33.32      1.39 o
   1  20   8        8.54       13.51      1.88 o
   2  20   8        5.62        7.00      2.36 o
  -2  21   8        0.79        3.18      1.81 o
  -1  21   8       34.80       37.23      3.68 o
   0  21   8        0.48        2.44      1.88 o
   1  21   8        2.35        3.37      1.96 o
  -2  22   8       12.22       11.16      2.11 o
  -1  22   8       38.16       33.09      1.80 o
   0  22   8        1.54        3.23      1.42 o
   1  22   8        2.24        7.99      1.91 o
  -2  23   8        7.32        4.75      2.18 o
  -1  23   8       18.68       19.09      2.01 o
   0  23   8       16.78       17.71      1.94 o
   1  23   8        9.29        4.40      2.29 o
  -2  24   8        0.07        1.26      1.79 o
  -1  24   8        1.15        1.99      1.53 o
   0  24   8        2.00        3.18      1.71 o
  -1  25   8       13.51       11.14      1.99 o
   0  25   8        3.41        6.03      2.17 o
  -4   1   9        0.25        3.69      1.41 o
  -3   1   9        6.44        5.85      0.92 o
  -2   1   9       63.91       65.05      2.47 o
  -1   1   9        7.96        8.16      0.84 o
   0   1   9       71.73       71.83      2.41 o
   1   1   9      416.23      407.44      5.78 o
   2   1   9       71.99       57.95      1.39 o
   3   1   9        2.73        1.05      1.03 o
  -4   2   9        0.07        3.17      1.26 o
  -3   2   9       12.59       11.91      1.29 o
  -2   2   9       54.46       52.34      1.28 o
  -1   2   9      139.41      129.85      2.29 o
   0   2   9      674.00      684.07      9.11 o
   1   2   9        0.01        1.34      0.59 o
   2   2   9      146.26      139.97      2.34 o
   3   2   9       14.12       12.80      3.49 o
  -4   3   9        3.39        5.95      2.97 o
  -3   3   9       40.81       34.23      1.40 o
  -2   3   9       44.11       41.71      1.13 o
  -1   3   9      197.92      200.42      3.87 o
   0   3   9      482.38      491.65      6.33 o
   1   3   9      428.94      416.26      6.46 o
   2   3   9       61.44       47.73      1.17 o
   3   3   9        0.00        0.61      1.40 o
  -4   4   9       11.21       11.87      2.55 o
  -3   4   9       48.86       46.95      2.36 o
  -2   4   9        1.57        1.35      0.84 o
  -1   4   9        0.06        1.59      0.71 o
   0   4   9      723.68      735.51      9.91 o
   1   4   9       35.03       38.90      1.01 o
   2   4   9        0.35        0.73      0.71 o
   3   4   9        0.01        2.14      1.35 o
  -4   5   9       23.47       21.80      1.96 o
  -3   5   9       55.16       48.16      2.90 o
  -2   5   9      284.79      296.61      4.92 o
  -1   5   9        2.06        3.71      0.83 o
   0   5   9      442.57      454.45      6.67 o
   1   5   9      334.56      318.81      4.52 o
   2   5   9      105.85      103.45      2.03 o
   3   5   9        0.00        3.21      1.46 o
  -4   6   9        3.13        6.06      1.77 o
  -3   6   9        0.36        0.21      1.17 o
  -2   6   9       21.38       17.94      1.16 o
  -1   6   9       29.01       23.38      1.15 o
   0   6   9      891.21      909.92     18.03 o
   1   6   9       25.61       22.59      1.74 o
   2   6   9        7.44        8.69      1.19 o
   3   6   9       42.33       55.29      2.61 o
  -4   7   9        3.16        7.30      2.75 o
  -3   7   9        2.52        3.00      1.37 o
  -2   7   9       13.58       16.75      2.72 o
  -1   7   9      112.44      107.86      2.58 o
   0   7   9        6.92        5.32      0.59 o
   1   7   9      298.37      297.87      4.22 o
   2   7   9        4.46        5.54      0.86 o
   3   7   9        0.38       -1.34      1.95 o
  -4   8   9       21.16       27.83      2.69 o
  -3   8   9        7.77       10.07      2.79 o
  -2   8   9      150.13      143.13      2.95 o
  -1   8   9      185.29      179.44      2.97 o
   0   8   9      137.88      130.78      3.12 o
   1   8   9      293.30      297.84      4.29 o
   2   8   9       62.38       63.24      2.73 o
   3   8   9       76.71       85.59      3.84 o
  -4   9   9       14.44       13.60      2.01 o
  -3   9   9       60.93       73.24      4.05 o
  -2   9   9       19.57       16.15      1.07 o
  -1   9   9        7.36        8.84      0.85 o
   0   9   9     1264.70     1350.37     17.54 o
   1   9   9      102.79       99.88      1.69 o
   2   9   9       60.23       60.26      3.58 o
   3   9   9        0.23        2.26      2.18 o
  -4  10   9        0.67        5.27      3.25 o
  -3  10   9        4.37        5.03      1.49 o
  -2  10   9       63.06       63.78      1.61 o
  -1  10   9       92.89       88.44      1.82 o
   0  10   9       79.38       75.24      1.51 o
   1  10   9      183.00      198.16      4.28 o
   2  10   9        2.06        3.24      1.27 o
   3  10   9       22.02       31.85      3.32 o
  -4  11   9       25.93       24.60      3.09 o
  -3  11   9        2.85        6.43      1.39 o
  -2  11   9       17.74       14.83      1.44 o
  -1  11   9      151.57      146.71      2.69 o
   0  11   9       83.16       84.15      1.67 o
   1  11   9       14.15       11.72      0.84 o
   2  11   9        6.11        8.85      2.31 o
   3  11   9        1.34        1.30      2.97 o
  -4  12   9        5.60        3.73      2.60 o
  -3  12   9        0.00       -0.41      2.13 o
  -2  12   9        9.16       10.24      1.51 o
  -1  12   9      263.12      274.49      4.01 o
   0  12   9       16.71       19.34      0.83 o
   1  12   9      131.75      120.50      6.68 o
   2  12   9        1.37        3.14      1.15 o
  -4  13   9        0.87        5.01      2.63 o
  -3  13   9        0.88        1.83      1.67 o
  -2  13   9      178.13      187.48      3.53 o
  -1  13   9       26.57       27.79      2.05 o
   0  13   9       10.09        7.48      1.31 o
   1  13   9        5.35        4.11      0.88 o
   2  13   9       84.45       86.88      2.38 o
  -3  14   9        4.35        6.43      1.65 o
  -2  14   9       13.80       15.61      1.96 o
  -1  14   9        0.64        0.03      1.04 o
   0  14   9       29.45       31.96      1.33 o
   1  14   9        3.57        1.38      1.20 o
   2  14   9       68.39       61.26      4.35 o
  -3  15   9        9.29        8.44      1.76 o
  -2  15   9       16.23       17.41      1.95 o
  -1  15   9       77.03       67.66      1.80 o
   0  15   9       50.87       48.45      1.53 o
   1  15   9       29.54       27.46      1.66 o
   2  15   9       25.53       22.24      3.03 o
  -3  16   9       17.23       15.29      2.11 o
  -2  16   9        4.05        4.53      1.25 o
  -1  16   9      192.12      193.08      3.49 o
   0  16   9      264.43      269.65      8.29 o
   1  16   9        0.04       -1.38      1.38 o
   2  16   9        1.10        6.22      1.84 o
  -3  17   9       22.59       16.70      2.14 o
  -2  17   9       21.44       20.42      1.54 o
  -1  17   9        2.48        5.04      2.29 o
   0  17   9        0.86        1.04      0.80 o
   1  17   9        0.25        1.79      1.29 o
   2  17   9        1.80        5.64      2.03 o
  -3  18   9        6.32        9.05      2.41 o
  -2  18   9        2.78        4.16      1.33 o
  -1  18   9        0.05        1.50      1.23 o
   0  18   9       15.04       16.65      2.93 o
   1  18   9        0.67        1.81      1.60 o
   2  18   9        3.59        4.38      2.30 o
  -3  19   9       17.46       18.38      2.28 o
  -2  19   9        7.30        8.37      1.58 o
  -1  19   9      185.22      189.25      5.14 o
   0  19   9       11.68       10.40      1.13 o
   1  19   9       12.44       14.71      2.17 o
  -2  20   9        1.23        2.09      1.62 o
  -1  20   9      205.65      214.10      5.68 o
   0  20   9       86.73       71.12      2.80 o
   1  20   9        0.14       -1.47      1.75 o
  -2  21   9        2.68       -0.11      2.05 o
  -1  21   9       26.06       24.38      1.67 o
   0  21   9       12.46       13.94      1.58 o
   1  21   9        3.69        1.79      2.00 o
  -2  22   9       26.67       24.57      2.52 o
  -1  22   9        6.97       11.86      6.94 o
   0  22   9       22.42       23.90      2.48 o
   1  22   9        0.27        3.05      2.75 o
  -1  23   9        1.50        5.99      2.26 o
   0  23   9        0.31        2.27      1.88 o
  -1  24   9       20.49       13.12      1.88 o
   0  24   9       10.51       11.67      2.15 o
  -4   0  10       21.10       19.74      2.64 o
  -3   0  10      292.02      317.44      7.23 o
  -2   0  10      307.33      321.38      7.12 o
  -1   0  10       76.31       68.83      2.68 o
   0   0  10       46.34       45.43      1.48 o
   1   0  10      675.68      690.43     14.11 o
   2   0  10      475.78      480.04      9.47 o
   3   0  10        6.13        9.29      2.37 o
  -4   1  10        0.18        1.81      1.97 o
  -3   1  10        0.76        3.02      1.10 o
  -2   1  10        2.04        2.65      1.29 o
  -1   1  10      658.69      712.21     10.14 o
   0   1  10      179.22      177.81      7.12 o
   1   1  10        7.83        8.53      0.79 o
   2   1  10        6.24        8.68      0.87 o
   3   1  10       18.93       18.73      2.34 o
  -4   2  10        5.38        3.68      1.69 o
  -3   2  10        1.41        1.38      1.03 o
  -2   2  10        2.30        2.64      0.89 o
  -1   2  10      578.90      601.92      8.69 o
   0   2  10      114.40      113.70      2.68 o
   1   2  10       23.64       15.40      1.02 o
   2   2  10        3.01        2.22      0.75 o
   3   2  10        4.81        4.73      3.68 o
  -4   3  10        0.94       -0.01      1.72 o
  -3   3  10        7.60        9.82      1.31 o
  -2   3  10       66.58       65.88      3.49 o
  -1   3  10      534.76      548.09      7.50 o
   0   3  10       10.76       12.27      1.09 o
   1   3  10       34.35       30.77      1.10 o
   2   3  10        0.80        1.26      0.74 o
   3   3  10       61.87       53.85      4.23 o
  -4   4  10        0.01        1.27      2.26 o
  -3   4  10        1.27        0.94      1.21 o
  -2   4  10      114.98      114.32      2.62 o
  -1   4  10       23.22       23.45      1.79 o
   0   4  10      375.85      366.78      5.49 o
   1   4  10      304.38      303.82      4.66 o
   2   4  10       45.46       45.04      1.29 o
   3   4  10        0.01        3.47      2.29 o
  -4   5  10        6.78        9.74      1.90 o
  -3   5  10        2.66        4.54      3.07 o
  -2   5  10       86.49       82.38      2.17 o
  -1   5  10       84.56       82.71      1.84 o
   0   5  10      712.24      738.79      9.74 o
   1   5  10       29.42       30.58      1.00 o
   2   5  10       33.01       35.54      1.21 o
   3   5  10        5.64        6.66      2.38 o
  -4   6  10       48.16       48.58      2.64 o
  -3   6  10        0.33        2.46      1.86 o
  -2   6  10       20.81       20.46      3.96 o
  -1   6  10      147.00      146.13      2.75 o
   0   6  10      587.01      592.24      7.80 o
   1   6  10      103.36       92.33      1.84 o
   2   6  10        9.94       13.57      1.01 o
   3   6  10        0.08        5.49      2.92 o
  -4   7  10        0.66        3.67      1.85 o
  -3   7  10       21.45       23.80      2.29 o
  -2   7  10       31.08       31.51      1.43 o
  -1   7  10      339.77      351.47      5.35 o
   0   7  10       12.45       12.98      0.62 o
   1   7  10        3.69        2.28      0.65 o
   2   7  10       25.59       19.08      4.57 o
   3   7  10       19.56       19.67      2.98 o
  -4   8  10        0.30       -1.41      4.63 o
  -3   8  10        1.61        1.63      2.01 o
  -2   8  10      199.46      207.64      9.05 o
  -1   8  10       24.49       23.63      0.95 o
   0   8  10       53.82       51.68      1.21 o
   1   8  10        4.62        4.44      0.75 o
   2   8  10       91.20      102.46      3.34 o
  -4   9  10        0.91        6.73      2.34 o
  -3   9  10        1.61        1.64      1.52 o
  -2   9  10       98.45       96.16      2.38 o
  -1   9  10        2.90        3.30      0.74 o
   0   9  10      345.72      348.38      4.87 o
   1   9  10        1.40        0.38      0.58 o
   2   9  10        0.01        1.21      1.52 o
  -4  10  10        2.58        3.14      2.73 o
  -3  10  10       11.83       10.77      1.89 o
  -2  10  10       21.05       22.29      1.43 o
  -1  10  10       20.18       19.38      0.98 o
   0  10  10       73.43       72.97      1.75 o
   1  10  10       20.30       18.53      0.64 o
   2  10  10       59.31       54.35      5.33 o
  -4  11  10        6.02        9.59      3.14 o
  -3  11  10        8.78       10.41      6.18 o
  -2  11  10       77.90       76.79      2.25 o
  -1  11  10       62.61       61.19      1.62 o
   0  11  10      222.33      221.48      3.70 o
   1  11  10      114.16      114.54      4.25 o
   2  11  10        8.49        5.18      1.85 o
  -3  12  10       27.62       29.37      3.68 o
  -2  12  10       42.65       43.25      4.86 o
  -1  12  10        7.17        9.12      1.06 o
   0  12  10        1.89        2.93      0.94 o
   1  12  10        5.12        4.00      1.43 o
   2  12  10       37.46       40.24      2.39 o
  -3  13  10       14.08       12.75      2.00 o
  -2  13  10       39.33       33.82      1.61 o
  -1  13  10       78.91       64.47      1.83 o
   0  13  10      116.26      121.70      2.64 o
   1  13  10        0.19        3.65      2.21 o
   2  13  10       24.75       21.71      2.45 o
  -3  14  10       39.97       38.51      5.79 o
  -2  14  10        4.86        7.33      3.40 o
  -1  14  10      100.37       78.73      2.04 o
   0  14  10      175.72      171.30      5.20 o
   1  14  10       79.85       77.35      6.48 o
   2  14  10        1.69        3.27      2.04 o
  -3  15  10       17.78       16.22      1.86 o
  -2  15  10       42.91       39.74      2.13 o
  -1  15  10        0.34        4.74      4.78 o
   0  15  10       14.51       12.81      0.99 o
   1  15  10        0.53        2.43      1.94 o
   2  15  10        2.34        3.62      2.18 o
  -3  16  10        0.00        2.05      2.23 o
  -2  16  10       41.55       39.42      2.19 o
  -1  16  10        7.33        9.10      1.28 o
   0  16  10        0.02       -0.47      0.98 o
   1  16  10        0.36        1.84      2.36 o
   2  16  10        7.18        6.26      2.45 o
  -3  17  10        2.65        2.16      2.30 o
  -2  17  10        2.31        1.92      1.49 o
  -1  17  10       37.81       42.11      2.95 o
   0  17  10      188.39      210.47      3.95 o
   1  17  10        3.66        1.74      2.04 o
  -3  18  10        4.77        7.52      2.30 o
  -2  18  10        7.69       11.14      1.66 o
  -1  18  10       37.67       34.06      2.96 o
   0  18  10        2.90        4.10      1.44 o
   1  18  10        2.23        1.75      2.21 o
  -2  19  10        0.13        1.31      2.89 o
  -1  19  10       52.31       50.92      5.39 o
   0  19  10       28.41       23.31      1.70 o
   1  19  10       10.40       11.79      2.32 o
  -2  20  10        8.67       10.94      2.34 o
  -1  20  10       58.75       53.39      3.66 o
   0  20  10        4.26        2.97      1.84 o
   1  20  10        1.36        1.68      2.30 o
  -2  21  10        5.85        7.49      2.33 o
  -1  21  10       13.18       10.78      1.88 o
   0  21  10       10.67       11.33      2.15 o
  -1  22  10        8.71       10.00      2.15 o
   0  22  10        2.60        5.99      2.10 o
  -4   1  11        0.11       -0.06      1.72 o
  -3   1  11        0.55        0.00      1.19 o
  -2   1  11      589.95      618.76     13.97 o
  -1   1  11       75.45       81.02      2.09 o
   0   1  11       97.88       96.56      2.01 o
   1   1  11       26.52       29.95      2.69 o
   2   1  11      115.21      106.55      2.23 o
  -4   2  11        6.81        8.77      1.79 o
  -3   2  11       28.30       29.68      2.73 o
  -2   2  11        2.65        6.14      2.40 o
  -1   2  11     1013.95     1042.98     14.59 o
   0   2  11       71.90       69.73      1.49 o
   1   2  11       47.65       49.66      1.48 o
   2   2  11       33.08       34.55      1.38 o
  -4   3  11       21.41       18.18      7.18 o
  -3   3  11        2.36        3.48      1.32 o
  -2   3  11       40.78       41.28      1.54 o
  -1   3  11        5.95        6.50      1.20 o
   0   3  11      186.58      178.90      3.52 o
   1   3  11       91.59       66.96      3.23 o
   2   3  11        6.00        7.44      0.99 o
  -4   4  11        0.95        1.42      2.11 o
  -3   4  11        0.01        1.10      1.68 o
  -2   4  11        1.99        4.90      2.63 o
  -1   4  11      411.31      433.91      6.91 o
   0   4  11        1.09        3.12      0.76 o
   1   4  11       13.16        8.37      1.14 o
   2   4  11       26.69       23.70      1.66 o
  -4   5  11        2.40        2.12      1.44 o
  -3   5  11       12.30       11.91      2.00 o
  -2   5  11       71.04       70.12      6.23 o
  -1   5  11       96.59       98.88      2.78 o
   0   5  11      154.10      144.60      3.45 o
   1   5  11      147.96      158.11      5.25 o
   2   5  11       47.39       43.40      1.71 o
  -4   6  11        0.00        8.30      5.66 o
  -3   6  11        4.81        5.93      1.70 o
  -2   6  11        2.50        4.00      2.03 o
  -1   6  11      363.33      391.42      6.01 o
   0   6  11      623.95      648.08      9.01 o
   1   6  11        8.02        7.16      0.79 o
   2   6  11        9.27       14.92     10.16 o
  -4   7  11        0.07       -0.33      1.79 o
  -3   7  11       20.16       24.11      4.41 o
  -2   7  11        0.81        1.32      1.85 o
  -1   7  11       26.28       27.11      2.75 o
   0   7  11       27.94       23.67      1.02 o
   1   7  11       16.76       16.29      0.93 o
   2   7  11        5.52        8.96      5.04 o
  -4   8  11        0.20        0.77      1.68 o
  -3   8  11       30.17       37.28      7.98 o
  -2   8  11       49.75       48.29      2.29 o
  -1   8  11        0.09        0.06      4.13 o
   0   8  11       76.98       62.41      1.50 o
   1   8  11       66.43       56.43      2.68 o
   2   8  11        3.65        4.55      1.55 o
  -4   9  11        0.71        0.88      2.23 o
  -3   9  11       22.96       26.36      4.83 o
  -2   9  11        5.19        5.26      2.55 o
  -1   9  11       30.27       30.73      1.30 o
   0   9  11      235.47      233.85      4.10 o
   1   9  11      202.18      199.44      5.21 o
   2   9  11        0.55        0.63      1.85 o
  -3  10  11        5.57       12.01      2.05 o
  -2  10  11        1.61        3.22      1.36 o
  -1  10  11       52.27       54.43      1.70 o
   0  10  11       19.08       17.10      1.10 o
   1  10  11        0.10       -0.31      0.78 o
   2  10  11        4.77        4.37      1.64 o
  -3  11  11        6.74        3.99      1.77 o
  -2  11  11      164.64      154.19      3.34 o
  -1  11  11        4.38        6.13      1.03 o
   0  11  11       37.94       34.85      1.97 o
   1  11  11       38.21       41.96      1.80 o
   2  11  11       16.46       11.52      1.93 o
  -3  12  11        0.95        0.19      1.98 o
  -2  12  11       75.86       70.61      2.44 o
  -1  12  11       20.15       21.17      1.22 o
   0  12  11       66.58       69.28      1.69 o
   1  12  11        1.86        3.30      1.64 o
   2  12  11       26.44       26.00      2.60 o
  -3  13  11       26.08       23.22      2.30 o
  -2  13  11        4.67        8.44      1.38 o
  -1  13  11        0.04        1.16      1.07 o
   0  13  11        0.09       -0.92      0.92 o
   1  13  11       23.19       23.60      2.72 o
   2  13  11      100.97      113.41      4.17 o
  -3  14  11        0.04        0.42      3.75 o
  -2  14  11        0.02        1.59      1.50 o
  -1  14  11       19.17       21.47      3.30 o
   0  14  11        0.32        0.61      1.80 o
   1  14  11        0.37        3.37      1.45 o
  -3  15  11        0.30        6.25      2.43 o
  -2  15  11       21.03       17.73      1.70 o
  -1  15  11       17.92       19.40      3.64 o
   0  15  11        0.03        1.28      1.04 o
   1  15  11       83.61       87.70      3.17 o
  -3  16  11        4.23        7.55      2.63 o
  -2  16  11       14.48       13.25      2.25 o
  -1  16  11        1.50        0.71      3.56 o
   0  16  11       38.07       40.32      2.13 o
   1  16  11       13.43        9.73      2.08 o
  -2  17  11       53.85       49.87      9.35 o
  -1  17  11       16.08       11.35      2.17 o
   0  17  11        0.85        3.26      1.49 o
   1  17  11       10.32       12.04      2.41 o
  -2  18  11        4.86        5.73      2.02 o
  -1  18  11        0.40        0.59      3.63 o
   0  18  11        0.59        0.89      1.52 o
   1  18  11       31.16       30.60      2.85 o
  -2  19  11        0.12        4.10      2.14 o
  -1  19  11       16.18       19.00      2.00 o
   0  19  11        1.51       -0.41      1.71 o
  -2  20  11        0.03        2.00      2.23 o
  -1  20  11       27.08       26.22      2.41 o
   0  20  11        0.07        0.96      1.93 o
  -1  21  11        3.18       -0.01      1.86 o
  -4   0  12        0.12        0.93      3.07 o
  -3   0  12       59.50       57.73      3.66 o
  -2   0  12       30.37       28.96      2.70 o
  -1   0  12      542.85      565.18     12.71 o
   0   0  12      268.61      261.55      7.00 o
   1   0  12      348.67      361.06      8.48 o
   2   0  12       90.14       87.40      4.08 o
  -4   1  12        0.60        0.56      2.64 o
  -3   1  12        0.67        3.09      1.70 o
  -2   1  12       96.56      104.55      2.96 o
  -1   1  12       33.44       31.32      1.38 o
   0   1  12      102.16       97.26      3.82 o
   1   1  12       12.16       11.94      2.04 o
   2   1  12        8.13        5.44      1.58 o
  -4   2  12        2.11        0.30      1.75 o
  -3   2  12       14.01       21.65      4.49 o
  -2   2  12        1.89        6.74      1.73 o
  -1   2  12        0.13       -1.22      1.22 o
   0   2  12       68.35       61.83      1.46 o
   1   2  12       33.81       33.09      1.59 o
   2   2  12        0.13        1.47      1.67 o
  -4   3  12        5.86        0.44      1.94 o
  -3   3  12       31.90       36.22      2.53 o
  -2   3  12      292.76      326.07      7.94 o
  -1   3  12       31.80       29.28      1.39 o
   0   3  12      148.33      148.16      3.29 o
   1   3  12       84.71       76.40      2.17 o
   2   3  12       17.42       19.64      5.39 o
  -4   4  12        0.12        4.71      2.05 o
  -3   4  12       18.79       23.67      2.47 o
  -2   4  12      199.37      219.33      9.65 o
  -1   4  12      159.03      171.93      5.02 o
   0   4  12       18.18       18.00      0.91 o
   1   4  12      173.71      160.80      4.94 o
   2   4  12       77.46       72.21      3.33 o
  -3   5  12        5.82        5.05      1.94 o
  -2   5  12        3.16        3.90      1.19 o
  -1   5  12       62.75       57.09      3.12 o
   0   5  12        8.31        8.84      1.77 o
   1   5  12       25.84       26.56      1.61 o
   2   5  12        0.17        0.67      2.08 o
  -3   6  12       54.82       60.49      2.98 o
  -2   6  12       48.88       49.40      5.68 o
  -1   6  12       18.06       16.55      1.64 o
   0   6  12      212.93      190.78      3.88 o
   1   6  12       73.89       77.42      1.92 o
   2   6  12       27.38       29.05      2.66 o
  -3   7  12        3.60        5.99      2.98 o
  -2   7  12       13.86       12.53      1.58 o
  -1   7  12      192.95      185.69      3.75 o
   0   7  12      149.93      149.21      3.32 o
   1   7  12       50.93       45.16      6.02 o
   2   7  12       25.35       29.28      2.43 o
  -3   8  12       25.12       33.85      2.62 o
  -2   8  12        8.11        7.64      2.01 o
  -1   8  12       48.76       53.26      1.78 o
   0   8  12        0.03        0.16      0.94 o
   1   8  12       66.16       73.78      2.11 o
   2   8  12      124.03      158.04      4.85 o
  -3   9  12       38.09       38.45      6.29 o
  -2   9  12        0.01        2.24      1.52 o
  -1   9  12       58.35       52.30      1.83 o
   0   9  12        0.04        1.24      0.90 o
   1   9  12        0.25        1.86      1.22 o
   2   9  12       17.11       19.44      2.39 o
  -3  10  12        6.60        6.82      1.80 o
  -2  10  12        9.99       10.22      1.79 o
  -1  10  12       35.41       31.68      2.51 o
   0  10  12       32.55       29.94      3.29 o
   1  10  12       10.98       12.16      1.48 o
   2  10  12       16.16       15.71      2.55 o
  -3  11  12        2.15        1.88      2.01 o
  -2  11  12        0.50        0.19      1.51 o
  -1  11  12      189.08      183.14     10.40 o
   0  11  12        7.46        9.87      1.52 o
   1  11  12        7.30       15.25      1.83 o
  -3  12  12        5.79       13.64     17.05 o
  -2  12  12        6.93       12.28      2.17 o
  -1  12  12       13.03       16.31      2.44 o
   0  12  12        2.06        2.56      1.02 o
   1  12  12       51.81       51.94      2.72 o
  -3  13  12       15.82       17.08      2.47 o
  -2  13  12        0.66        1.65      1.84 o
  -1  13  12       13.33       13.76      1.52 o
   0  13  12        6.53       12.52      1.14 o
   1  13  12        7.05        7.83      2.40 o
  -3  14  12        4.43        7.02      2.71 o
  -2  14  12       11.76       16.69      1.85 o
  -1  14  12        5.79        6.82      2.61 o
   0  14  12       20.24       19.79      1.85 o
   1  14  12       27.70       30.57      2.78 o
  -2  15  12        0.04        2.18      1.93 o
  -1  15  12       13.29       10.63      1.84 o
   0  15  12       15.46       19.32      3.39 o
   1  15  12       47.28       49.23      3.00 o
  -2  16  12        0.47        0.49      1.68 o
  -1  16  12        0.59       -1.49      1.56 o
   0  16  12        1.36        9.10      1.80 o
   1  16  12        5.30        6.88      2.56 o
  -2  17  12        3.02        5.99     15.76 o
  -1  17  12       44.94       46.57      2.74 o
   0  17  12       59.51       65.51      3.34 o
  -2  18  12        0.01       -1.71      2.15 o
  -1  18  12        9.64        8.38      1.95 o
   0  18  12        0.47       -2.21      2.21 o
  -1  19  12        0.48        0.22      2.18 o
  -3   1  13       17.28       17.89      2.39 o
  -2   1  13       31.06       28.91      2.04 o
  -1   1  13      220.35      229.31      4.29 o
   0   1  13        1.80        7.02      2.18 o
   1   1  13       44.36       48.10      2.71 o
   2   1  13       34.03       38.91      3.40 o
  -3   2  13       10.63       16.16      3.55 o
  -2   2  13      214.64      222.98      5.13 o
  -1   2  13      126.22      139.62      3.00 o
   0   2  13      252.83      263.13      4.72 o
   1   2  13       25.14       22.43      2.04 o
  -3   3  13       32.85       38.45      2.55 o
  -2   3  13       54.98       55.80      2.66 o
  -1   3  13      127.80      122.80      3.26 o
   0   3  13        0.18        3.63      2.08 o
   1   3  13      100.31      100.19      4.31 o
  -3   4  13       27.77       30.66      2.85 o
  -2   4  13       91.89       98.16      8.12 o
  -1   4  13       12.59        9.72      1.23 o
   0   4  13        1.42        2.52      1.70 o
   1   4  13        0.46        1.15      2.01 o
  -3   5  13      111.62      104.92      3.97 o
  -2   5  13        0.03        2.80      5.32 o
  -1   5  13       41.97       40.11      1.85 o
   0   5  13        3.69        5.36      0.87 o
   1   5  13       50.21       38.98      1.80 o
  -3   6  13       51.28       51.89      3.03 o
  -2   6  13       68.39       61.61      2.70 o
  -1   6  13       45.29       43.42      1.77 o
   0   6  13       36.65       41.32      1.29 o
   1   6  13       18.43       16.89      2.33 o
  -3   7  13       13.17       15.74      3.94 o
  -2   7  13        0.41        2.31      5.11 o
  -1   7  13       62.85       57.21      1.99 o
   0   7  13       72.90       61.93      1.98 o
   1   7  13        1.17        1.04      1.84 o
  -3   8  13        2.96        2.15      1.77 o
  -2   8  13        1.64        2.41      2.09 o
  -1   8  13       10.40       11.63      1.45 o
   0   8  13      107.51       97.34      2.67 o
   1   8  13       81.35       83.80      3.53 o
  -3   9  13        3.75        4.23      2.46 o
  -2   9  13       35.12       34.65      5.23 o
  -1   9  13        0.01        1.89      1.42 o
   0   9  13        0.51        1.26      1.75 o
   1   9  13      101.68       98.73      3.71 o
  -3  10  13       17.57       17.56      4.18 o
  -2  10  13        1.43        4.78      1.83 o
  -1  10  13       16.89       19.30      1.67 o
   0  10  13        1.31        2.15      1.45 o
   1  10  13       24.95       28.50      2.85 o
  -3  11  13        1.31        2.31      2.08 o
  -2  11  13        0.06        0.70      1.73 o
  -1  11  13       56.75       60.51      2.12 o
   0  11  13        1.17        4.21      2.44 o
   1  11  13       12.45       16.51      2.51 o
  -2  12  13        0.96       -0.23      1.85 o
  -1  12  13       30.09       31.79      2.04 o
   0  12  13       45.54       37.67      2.09 o
   1  12  13        3.53        4.31      2.30 o
  -2  13  13       17.91       20.18      3.98 o
  -1  13  13        0.47        2.73      4.03 o
   0  13  13       10.11        9.38      2.08 o
   1  13  13       22.32       17.05      2.57 o
  -2  14  13        0.97        0.44      2.99 o
  -1  14  13       46.44       42.00      2.47 o
   0  14  13        4.11        4.88      2.34 o
  -2  15  13       17.64       16.37      3.33 o
  -1  15  13        9.07        8.66      2.38 o
   0  15  13       36.17       40.15      3.19 o
  -1  16  13        8.97        7.94      1.96 o
   0  16  13        4.70        3.08      2.36 o
  -1  17  13        8.56        7.45      1.81 o
  -3   0  14        7.66        8.73      2.92 o
  -2   0  14       10.57       16.49      2.95 o
  -1   0  14       20.28       18.98      2.21 o
   0   0  14       34.80       39.15      3.05 o
   1   0  14      155.93      150.56      7.25 o
  -3   1  14        5.93        2.37      2.28 o
  -2   1  14      146.56      164.03      4.09 o
  -1   1  14        2.96        1.65      1.11 o
   0   1  14       60.98       65.73      2.33 o
   1   1  14       10.68       16.84      5.77 o
  -3   2  14        7.76        7.05      2.34 o
  -2   2  14      117.37      115.26      5.49 o
  -1   2  14       18.89       14.48      1.43 o
   0   2  14        5.53       10.26      1.78 o
   1   2  14        5.68        7.09      1.76 o
  -3   3  14        4.34        3.84      2.04 o
  -2   3  14        5.55        4.94      1.82 o
  -1   3  14       95.38       86.39      2.25 o
   0   3  14       96.16       96.52      3.45 o
   1   3  14       55.92       54.80      4.55 o
  -3   4  14       11.18       11.32      2.58 o
  -2   4  14        1.51        2.91      1.88 o
  -1   4  14       16.76       16.78      1.47 o
   0   4  14       57.36       66.70      9.97 o
   1   4  14      231.80      259.47      8.27 o
  -3   5  14        1.50        7.48      2.81 o
  -2   5  14        2.40        2.79      1.86 o
  -1   5  14        0.01        1.88      1.15 o
   0   5  14       40.50       44.81      2.54 o
   1   5  14        0.07        3.10      1.97 o
  -3   6  14       10.84        8.77      2.52 o
  -2   6  14       23.83       24.70      2.15 o
  -1   6  14       11.23       10.78      1.84 o
   0   6  14        1.33        0.72      3.23 o
   1   6  14       62.72       78.16      3.51 o
  -3   7  14       28.20       26.24      4.08 o
  -2   7  14        7.80        8.99      1.84 o
  -1   7  14      112.56      110.06     10.90 o
   0   7  14      176.52      172.68      4.93 o
   1   7  14        1.47        1.92      2.30 o
  -2   8  14       60.80       64.94      3.01 o
  -1   8  14       22.46       19.30      1.72 o
   0   8  14       18.66       13.40      2.97 o
   1   8  14       52.11       51.43      3.04 o
  -2   9  14        3.05        3.74      1.86 o
  -1   9  14        0.18        3.39      1.71 o
   0   9  14        4.08        6.66      3.59 o
  -2  10  14        7.56        6.45      1.86 o
  -1  10  14       53.59       56.33      3.50 o
   0  10  14        0.41        5.04      2.93 o
  -2  11  14        0.85        1.75      2.15 o
  -1  11  14        0.59        0.30      2.77 o
   0  11  14       69.50       73.60      3.56 o
  -2  12  14        7.00        8.59      2.16 o
  -1  12  14        6.65        6.49      4.29 o
   0  12  14       13.93       14.98      2.59 o
  -1  13  14        9.63       10.64      2.39 o
   0  13  14        0.11        0.23      2.77 o
  -1  14  14        3.29       -2.33      2.33 o
  -2   1  15       22.06       18.86      1.86 o
  -1   1  15       53.68       53.98      3.07 o
   0   1  15        0.60        3.40      1.94 o
  -2   2  15       20.52       22.35      8.13 o
  -1   2  15       33.79       32.81      2.81 o
   0   2  15      172.75      174.66      8.54 o
  -2   3  15        4.14        4.12      1.72 o
  -1   3  15        4.99        2.68      1.56 o
   0   3  15       19.48       25.88      2.07 o
  -2   4  15       18.06       21.25      3.57 o
  -1   4  15        1.18        3.87      1.52 o
   0   4  15      115.59      110.19      3.70 o
  -2   5  15       32.40       34.24      2.63 o
  -1   5  15       65.81       62.59      2.78 o
   0   5  15        0.09        2.58      2.16 o
  -2   6  15        7.72       15.06     11.79 o
  -1   6  15       32.56       39.60      3.40 o
   0   6  15       81.74       75.13      3.26 o
  -2   7  15        3.18        4.39      2.93 o
  -1   7  15       10.70        9.59      3.20 o
   0   7  15        3.41        4.15      5.04 o
  -2   8  15        3.06        4.22      3.82 o
  -1   8  15        5.26        3.74      1.94 o
   0   8  15       25.04       26.34      2.72 o
  -1   9  15        1.93        5.63      2.47 o
  -1  10  15       12.29        8.22      1.93 o
 
